# Supplementary material for: Bis(3-chloro­benzoato-κ2 O,O′)bis­(nicotinamide-κN)copper(II)
Source: Acta Crystallogr Sect E Struct Rep Online. 2013 Jun 8;69(Pt 7):m356–7. doi: 10.1107/S1600536813014694 (PMC3772403; doi:10.1107/S1600536813014694)
Supplement: Supplementary file 1 [file e-69-0m356-sup1.cif]

##############################################################################
#                                                                            #
# This CIF contains the data in a paper accepted for publication in          #
# Acta Crystallographica Section E. It conforms to the requirements of       #
# Notes for Authors for Acta Crystallographica Section E, and has been       #
# peer reviewed under the auspices of the IUCr Commission on Journals.       #
#                                                                            #
# Full details of the Crystallographic Information File format               #
# are given in the paper "The Crystallographic Information File (CIF):       #
# a New Standard Archive File for Crystallography" by S. R. Hall, F. H.      #
# Allen and I. D. Brown [Acta Cryst. (1991), A47, 655-685].                  #
#                                                                            #
# The current version of the core CIF dictionary is obtainable from          #
# ftp://ftp.iucr.org/pub/cif_core.dic.                                       #
#                                                                            #
# Software is freely available for graphical display of the structure(s)     #
# in this CIF. For information consult the CIF software page                 #
# http://www.iucr.org/resources/cif/software.                                #
#                                                                            #
# This file may be used for bona fide research purposes within the           #
# scientific community so long as proper attribution is given to the journal # 
# article from which it was obtained.                                        #
#                                                                            #
##############################################################################
data_I
_audit_creation_method     'SHELXL97'
_chemical_name_systematic
;\
Bis(3-chlorobenzoato-\k^2^<i>O</i>,<i>O</i>')bis(nicotinamide-\
\k<i>N</i>)copper(II)
;
_chemical_name_common     ?
_chemical_formula_moiety     'C26 H20 Cl2 Cu N4 O6'
_chemical_formula_sum     'C26 H20 Cl2 Cu N4 O6'
_chemical_formula_iupac     '[Cu (C7 H4 Cl O2)2 (C6 H6 N2 O)2]'
_chemical_formula_weight     618.91
_chemical_melting_point     ?
_symmetry_cell_setting     triclinic
_symmetry_space_group_name_H-M     'P -1'
_symmetry_space_group_name_Hall     '-P 1'
loop_
    _symmetry_equiv_pos_as_xyz
    'x, y, z'
    '-x, -y, -z'
_cell_length_a     9.6614(2)
_cell_length_b     12.5429(3)
_cell_length_c     12.8728(3)
_cell_angle_alpha     61.598(2)
_cell_angle_beta     87.386(3)
_cell_angle_gamma     77.115(3)
_cell_volume     1334.30(6)
_cell_formula_units_Z     2
_cell_measurement_reflns_used     9977
_cell_measurement_theta_min     2.17
_cell_measurement_theta_max     28.32
_cell_measurement_temperature     296(2)
_exptl_crystal_description     'block'
_exptl_crystal_colour     'blue'
_exptl_crystal_size_max     0.35
_exptl_crystal_size_mid     0.20
_exptl_crystal_size_min     0.15
_exptl_crystal_density_diffrn     1.541
_exptl_crystal_density_meas     ?
_exptl_crystal_density_method     'not measured'
_exptl_crystal_F_000     630
_exptl_absorpt_coefficient_mu     1.067
_exptl_absorpt_correction_type     multi-scan
_exptl_absorpt_process_details     '(<i>SADABS</i>; Bruker, 2012)'
_exptl_absorpt_correction_T_min     0.774
_exptl_absorpt_correction_T_max     0.852
_exptl_special_details     ?
_diffrn_ambient_temperature     296(2)
_diffrn_radiation_type     'MoK\a'
_diffrn_radiation_wavelength     0.71073
_diffrn_radiation_source     'fine--focus sealed tube'
_diffrn_radiation_monochromator     'graphite'
_diffrn_measurement_device_type     'Bruker SMART BREEZE CCD'
_diffrn_measurement_method     '\f and \w scans'
_diffrn_detector_area_resol_mean     ?
_diffrn_reflns_number     19053
_diffrn_reflns_av_R_equivalents     0.0219
_diffrn_reflns_av_sigmaI/netI     0.0182
_diffrn_reflns_theta_min     1.80
_diffrn_reflns_theta_max     26.37
_diffrn_reflns_theta_full     26.37
_diffrn_measured_fraction_theta_max     0.995
_diffrn_measured_fraction_theta_full     0.995
_diffrn_reflns_limit_h_min     -12
_diffrn_reflns_limit_h_max     12
_diffrn_reflns_limit_k_min     -15
_diffrn_reflns_limit_k_max     15
_diffrn_reflns_limit_l_min     -16
_diffrn_reflns_limit_l_max     16
_diffrn_standards_number     ?
_diffrn_standards_interval_count     ?
_diffrn_standards_interval_time     ?
_diffrn_standards_decay_%     ?
_refine_special_details
;
 Refinement of <i>F</i>^2^ against ALL reflections. The weighted
 <i>R</i>--factor <i>wR</i> and goodness of fit <i>S</i> are based on
 <i>F</i>^2^, conventional <i>R</i>--factors <i>R</i> are based on <i>F</i>,
 with <i>F</i> set to zero for negative <i>F</i>^2^. The threshold expression
 of <i>F</i>^2^ > \s(<i>F</i>^2^) is used only for calculating
 <i>R</i>--factors(gt) <i>etc</i>. and is not relevant to the choice of
 reflections for refinement. <i>R</i>--factors based on <i>F</i>^2^ are
 statistically about twice as large as those based on <i>F</i>, and
 <i>R</i>--factors based on ALL data will be even larger.
;
_reflns_number_total     5434
_reflns_number_gt     4970
_reflns_threshold_expression     I>2\s(I)
_refine_ls_structure_factor_coef     Fsqd
_refine_ls_matrix_type     full
_refine_ls_R_factor_all     0.0332
_refine_ls_R_factor_gt     0.0299
_refine_ls_wR_factor_gt     0.0806
_refine_ls_wR_factor_ref     0.0831
_refine_ls_goodness_of_fit_ref     1.055
_refine_ls_restrained_S_all     1.045
_refine_ls_number_reflns     5434
_refine_ls_number_parameters     368
_refine_ls_number_restraints     117
_refine_ls_hydrogen_treatment     mixed
_refine_ls_weighting_scheme     calc
_refine_ls_weighting_details
         'calc w=1/[\s^2^(Fo^2^)+(0.0431P)^2^+0.6228P] where P=(Fo^2^+2Fc^2^)/3'
_atom_sites_solution_hydrogens     geom
_atom_sites_solution_primary     direct
_atom_sites_solution_secondary     difmap
_refine_ls_shift/su_max     0.001
_refine_ls_shift/su_mean     0.000
_refine_diff_density_max     0.427
_refine_diff_density_min     -0.427
_refine_ls_extinction_method     'none'
_refine_ls_extinction_coef     ?
loop_
    _atom_type_symbol
    _atom_type_description
    _atom_type_scat_dispersion_real
    _atom_type_scat_dispersion_imag
    _atom_type_scat_source
    'C' 'C' 0.0033 0.0016
                         'International Tables Vol C Tables 4.2.6.8 and 6.1.1.4'
    'H' 'H' 0.0000 0.0000
                         'International Tables Vol C Tables 4.2.6.8 and 6.1.1.4'
    'N' 'N' 0.0061 0.0033
                         'International Tables Vol C Tables 4.2.6.8 and 6.1.1.4'
    'O' 'O' 0.0106 0.0060
                         'International Tables Vol C Tables 4.2.6.8 and 6.1.1.4'
    'Cl' 'Cl' 0.1484 0.1585
                         'International Tables Vol C Tables 4.2.6.8 and 6.1.1.4'
    'Cu' 'Cu' 0.3201 1.2651
                         'International Tables Vol C Tables 4.2.6.8 and 6.1.1.4'
_computing_data_collection     '<i>APEX2</i> (Bruker, 2012)'
_computing_cell_refinement     '<i>SAINT</i> (Bruker, 2012)'
_computing_data_reduction     '<i>SAINT</i> (Bruker, 2012)'
_computing_structure_solution     '<i>SHELXS97</i> (Sheldrick, 2008)'
_computing_structure_refinement     '<i>SHELXL97</i> (Sheldrick, 2008)'
_computing_molecular_graphics     '<i>ORTEP-3</i> for Windows (Farrugia, 2012)'
_computing_publication_material
                  '<i>WinGX</i> (Farrugia, 2012) and <i>PLATON</i> (Spek, 2009)'
loop_
    _atom_site_type_symbol
    _atom_site_label
    _atom_site_fract_x
    _atom_site_fract_y
    _atom_site_fract_z
    _atom_site_U_iso_or_equiv
    _atom_site_adp_type
    _atom_site_calc_flag
    _atom_site_refinement_flags
    _atom_site_occupancy
    _atom_site_symmetry_multiplicity
    _atom_site_disorder_assembly
    _atom_site_disorder_group
    Cu Cu1 0.27888(2) 1.000999(18) 0.199774(17) 0.02922(8) Uani d U 1 1 . .
    Cl Cl1 0.80542(9) 0.43210(7) 0.58781(9) 0.0953(3) Uani d U 1 1 . .
    Cl Cl2 -0.34732(8) 1.57612(7) -0.04862(10) 0.1008(3) Uani d U 1 1 . .
    O O1 0.38881(17) 0.84400(13) 0.15270(12) 0.0491(4) Uani d U 1 1 . .
    O O2 0.39807(13) 0.83886(11) 0.32503(11) 0.0345(3) Uani d U 1 1 . .
    O O3 0.18430(14) 1.14369(12) 0.05257(11) 0.0375(3) Uani d U 1 1 . .
    O O4 0.0977(2) 1.19856(14) 0.18577(12) 0.0570(4) Uani d U 1 1 . .
    O O5 0.76794(14) 1.14536(16) 0.40191(15) 0.0545(4) Uani d U 1 1 . .
    O O6 -0.25440(15) 0.82581(19) 0.51564(15) 0.0641(5) Uani d U 1 1 . .
    N N1 0.43976(16) 1.08071(13) 0.18924(12) 0.0318(3) Uani d U 1 1 . .
    N N2 0.54419(18) 1.16359(17) 0.45497(15) 0.0398(4) Uani d U 1 1 . .
    H H2A 0.565(2) 1.176(2) 0.507(2) 0.040(6) Uiso d . 1 1 . .
    H H2B 0.458(3) 1.172(2) 0.440(2) 0.050(6) Uiso d . 1 1 . .
    N N3 0.10420(15) 0.93169(13) 0.24499(12) 0.0315(3) Uani d U 1 1 . .
    N N4 -0.04948(19) 0.83277(19) 0.58345(16) 0.0435(4) Uani d U 1 1 . .
    H H4A 0.034(3) 0.841(2) 0.574(2) 0.048(6) Uiso d . 1 1 . .
    H H4B -0.079(3) 0.818(2) 0.648(2) 0.058(7) Uiso d . 1 1 . .
    C C1 0.4330(2) 0.78886(17) 0.25815(16) 0.0354(4) Uani d U 1 1 . .
    C C2 0.5297(2) 0.66138(17) 0.31005(18) 0.0411(4) Uani d U 1 1 . .
    C C3 0.6115(2) 0.61181(18) 0.4143(2) 0.0448(5) Uani d U 1 1 . .
    H H3 0.6067 0.6566 0.4553 0.054 Uiso calc R 1 1 . .
    C C4 0.7010(2) 0.4944(2) 0.4575(2) 0.0551(6) Uani d U 1 1 . .
    C C5 0.7073(3) 0.4258(2) 0.3993(3) 0.0701(7) Uani d U 1 1 . .
    H H5 0.7664 0.3465 0.4298 0.084 Uiso calc R 1 1 . .
    C C6 0.6252(4) 0.4758(2) 0.2957(3) 0.0791(9) Uani d U 1 1 . .
    H H6 0.6283 0.4298 0.2560 0.095 Uiso calc R 1 1 . .
    C C7 0.5381(3) 0.5933(2) 0.2499(2) 0.0640(7) Uani d U 1 1 . .
    H H7 0.4848 0.6272 0.1785 0.077 Uiso calc R 1 1 . .
    C C8 0.1053(2) 1.21991(17) 0.08210(16) 0.0377(4) Uani d U 1 1 . .
    C C9 0.0182(2) 1.33707(17) -0.01605(17) 0.0391(4) Uani d U 1 1 . .
    C C10 -0.1053(2) 1.39805(18) 0.0098(2) 0.0487(5) Uani d U 1 1 . .
    H H10 -0.1309 1.3691 0.0875 0.058 Uiso calc R 1 1 . .
    C C11 -0.1900(2) 1.5022(2) -0.0812(2) 0.0582(6) Uani d U 1 1 . .
    C C12 -0.1515(3) 1.5492(2) -0.1967(2) 0.0668(7) Uani d U 1 1 . .
    H H12 -0.2098 1.6192 -0.2573 0.080 Uiso calc R 1 1 . .
    C C13 -0.0263(3) 1.4911(2) -0.2205(2) 0.0640(6) Uani d U 1 1 . .
    H H13 0.0021 1.5236 -0.2975 0.077 Uiso calc R 1 1 . .
    C C14 0.0587(3) 1.3845(2) -0.13122(18) 0.0498(5) Uani d U 1 1 . .
    H H14 0.1426 1.3448 -0.1486 0.060 Uiso calc R 1 1 . .
    C C15 0.47759(18) 1.09464(16) 0.28005(14) 0.0307(3) Uani d U 1 1 . .
    H H15 0.4211 1.0749 0.3442 0.037 Uiso calc R 1 1 . .
    C C16 0.59731(17) 1.13714(15) 0.28251(15) 0.0297(3) Uani d U 1 1 . .
    C C17 0.6804(2) 1.16596(19) 0.18655(18) 0.0412(4) Uani d U 1 1 . .
    H H17 0.7637 1.1914 0.1866 0.049 Uiso calc R 1 1 . .
    C C18 0.6388(2) 1.1566(2) 0.09122(18) 0.0474(5) Uani d U 1 1 . .
    H H18 0.6915 1.1789 0.0248 0.057 Uiso calc R 1 1 . .
    C C19 0.5179(2) 1.11393(19) 0.09505(16) 0.0405(4) Uani d U 1 1 . .
    H H19 0.4899 1.1080 0.0302 0.049 Uiso calc R 1 1 . .
    C C20 0.64242(18) 1.14888(16) 0.38547(16) 0.0334(4) Uani d U 1 1 . .
    C C21 0.05121(18) 0.90891(16) 0.34942(15) 0.0308(3) Uani d U 1 1 . .
    H H21 0.0993 0.9225 0.4014 0.037 Uiso calc R 1 1 . .
    C C22 -0.07235(18) 0.86597(16) 0.38352(15) 0.0319(4) Uani d U 1 1 . .
    C C23 -0.1438(2) 0.8479(2) 0.30439(18) 0.0444(5) Uani d U 1 1 . .
    H H23 -0.2282 0.8210 0.3234 0.053 Uiso calc R 1 1 . .
    C C24 -0.0884(2) 0.8701(2) 0.19695(19) 0.0494(5) Uani d U 1 1 . .
    H H24 -0.1344 0.8574 0.1432 0.059 Uiso calc R 1 1 . .
    C C25 0.0353(2) 0.91112(19) 0.17077(17) 0.0408(4) Uani d U 1 1 . .
    H H25 0.0728 0.9252 0.0987 0.049 Uiso calc R 1 1 . .
    C C26 -0.13259(19) 0.84043(18) 0.50037(17) 0.0380(4) Uani d U 1 1 . .
loop_
    _atom_site_aniso_label
    _atom_site_aniso_U_11
    _atom_site_aniso_U_22
    _atom_site_aniso_U_33
    _atom_site_aniso_U_12
    _atom_site_aniso_U_13
    _atom_site_aniso_U_23
    Cu1 0.03384(13) 0.03311(12) 0.02251(11) -0.01037(9) 0.00167(8) -0.01354(9)
    Cl1 0.0746(5) 0.0701(4) 0.1137(7) 0.0100(4) -0.0438(5) -0.0290(4)
    Cl2 0.0536(4) 0.0683(4) 0.1427(8) 0.0039(3) 0.0142(4) -0.0287(5)
    O1 0.0689(10) 0.0471(8) 0.0279(7) -0.0023(7) 0.0038(6) -0.0200(6)
    O2 0.0412(7) 0.0358(6) 0.0285(6) -0.0055(5) 0.0001(5) -0.0180(5)
    O3 0.0451(7) 0.0373(6) 0.0279(6) -0.0085(6) -0.0017(5) -0.0138(5)
    O4 0.0919(12) 0.0461(8) 0.0290(7) -0.0090(8) 0.0040(7) -0.0175(6)
    O5 0.0295(7) 0.0882(11) 0.0697(10) -0.0180(7) 0.0031(7) -0.0548(9)
    O6 0.0336(8) 0.1099(14) 0.0543(10) -0.0324(8) 0.0127(7) -0.0376(10)
    N1 0.0362(7) 0.0352(7) 0.0256(7) -0.0118(6) 0.0024(6) -0.0144(6)
    N2 0.0334(9) 0.0622(11) 0.0368(9) -0.0152(7) 0.0031(7) -0.0322(8)
    N3 0.0344(7) 0.0346(7) 0.0266(7) -0.0093(6) 0.0006(6) -0.0148(6)
    N4 0.0315(9) 0.0711(12) 0.0331(9) -0.0195(8) 0.0094(7) -0.0262(8)
    C1 0.0398(9) 0.0360(9) 0.0327(9) -0.0111(7) 0.0080(7) -0.0177(7)
    C2 0.0451(11) 0.0366(9) 0.0419(10) -0.0110(8) 0.0123(8) -0.0192(8)
    C3 0.0408(10) 0.0402(10) 0.0536(12) -0.0091(8) 0.0040(9) -0.0226(9)
    C4 0.0400(11) 0.0442(11) 0.0685(15) -0.0062(9) 0.0014(10) -0.0181(11)
    C5 0.0697(16) 0.0405(12) 0.088(2) 0.0011(11) 0.0127(14) -0.0276(13)
    C6 0.114(2) 0.0505(14) 0.0786(19) -0.0030(15) 0.0115(17) -0.0426(14)
    C7 0.0931(19) 0.0480(12) 0.0525(14) -0.0053(12) 0.0044(13) -0.0300(11)
    C8 0.0476(10) 0.0350(9) 0.0313(9) -0.0130(8) 0.0014(8) -0.0148(7)
    C9 0.0482(11) 0.0327(9) 0.0353(10) -0.0133(8) 0.0000(8) -0.0134(8)
    C10 0.0497(12) 0.0373(10) 0.0529(12) -0.0149(9) 0.0078(9) -0.0148(9)
    C11 0.0430(12) 0.0389(11) 0.0801(17) -0.0089(9) -0.0009(11) -0.0183(11)
    C12 0.0701(16) 0.0426(12) 0.0636(16) -0.0101(11) -0.0198(13) -0.0054(11)
    C13 0.0832(18) 0.0534(13) 0.0370(12) -0.0156(12) -0.0041(11) -0.0065(10)
    C14 0.0611(13) 0.0457(11) 0.0361(10) -0.0123(10) 0.0024(9) -0.0144(9)
    C15 0.0330(8) 0.0365(8) 0.0243(8) -0.0123(7) 0.0053(6) -0.0143(7)
    C16 0.0282(8) 0.0321(8) 0.0296(8) -0.0081(6) 0.0031(6) -0.0150(7)
    C17 0.0364(10) 0.0513(11) 0.0419(10) -0.0188(8) 0.0117(8) -0.0239(9)
    C18 0.0488(11) 0.0652(13) 0.0333(10) -0.0234(10) 0.0183(8) -0.0245(10)
    C19 0.0464(11) 0.0525(11) 0.0277(9) -0.0152(9) 0.0073(8) -0.0219(8)
    C20 0.0296(8) 0.0374(9) 0.0374(9) -0.0096(7) 0.0001(7) -0.0203(8)
    C21 0.0312(8) 0.0375(9) 0.0276(8) -0.0104(7) 0.0000(6) -0.0174(7)
    C22 0.0286(8) 0.0351(8) 0.0315(9) -0.0074(7) -0.0009(7) -0.0151(7)
    C23 0.0392(10) 0.0553(12) 0.0450(11) -0.0207(9) -0.0010(8) -0.0244(10)
    C24 0.0547(12) 0.0657(13) 0.0436(11) -0.0237(11) -0.0028(9) -0.0339(10)
    C25 0.0492(11) 0.0500(11) 0.0302(9) -0.0150(9) 0.0018(8) -0.0231(8)
    C26 0.0279(9) 0.0484(10) 0.0370(10) -0.0114(8) 0.0050(7) -0.0188(8)
_geom_special_details
;
 All s.u.'s (except the s.u. in the dihedral angle between two l.s. planes)
 are estimated using the full covariance matrix. The cell s.u.'s are taken
 into account individually in the estimation of s.u.'s in distances, angles
 and torsion angles; correlations between s.u.'s in cell parameters are only
 used when they are defined by crystal symmetry. An approximate (isotropic)
 treatment of cell s.u.'s is used for estimating s.u.'s involving l.s. planes.
;
loop_
    _geom_bond_atom_site_label_1
    _geom_bond_atom_site_label_2
    _geom_bond_site_symmetry_2
    _geom_bond_distance
    _geom_bond_publ_flag
    Cu1 O1 . 2.3487(14) ?
    Cu1 O2 . 2.0168(12) ?
    Cu1 O3 . 1.9574(12) ?
    Cu1 O4 . 2.6280(12) ?
    Cu1 N1 . 1.9947(14) ?
    Cu1 N3 . 2.0065(14) ?
    Cu1 C1 . 2.5090(18) ?
    Cl1 C4 . 1.731(3) ?
    Cl2 C11 . 1.740(3) ?
    O1 C1 . 1.237(2) ?
    O2 C1 . 1.281(2) ?
    O3 C8 . 1.279(2) ?
    O4 C8 . 1.232(2) ?
    O5 C20 . 1.228(2) ?
    O6 C26 . 1.224(2) ?
    N1 C15 . 1.339(2) ?
    N1 C19 . 1.338(2) ?
    N2 C20 . 1.318(2) ?
    N2 H2A . 0.79(2) ?
    N2 H2B . 0.84(3) ?
    N3 C21 . 1.337(2) ?
    N3 C25 . 1.338(2) ?
    N4 C26 . 1.321(2) ?
    N4 H4A . 0.83(3) ?
    N4 H4B . 0.81(3) ?
    C1 C2 . 1.500(3) ?
    C2 C3 . 1.377(3) ?
    C2 C7 . 1.388(3) ?
    C3 C4 . 1.387(3) ?
    C3 H3 . 0.9300 ?
    C4 C5 . 1.376(4) ?
    C5 C6 . 1.371(4) ?
    C5 H5 . 0.9300 ?
    C6 H6 . 0.9300 ?
    C7 C6 . 1.376(4) ?
    C7 H7 . 0.9300 ?
    C8 C9 . 1.498(3) ?
    C9 C10 . 1.385(3) ?
    C9 C14 . 1.384(3) ?
    C10 C11 . 1.379(3) ?
    C10 H10 . 0.9300 ?
    C11 C12 . 1.382(4) ?
    C12 H12 . 0.9300 ?
    C13 C12 . 1.369(4) ?
    C13 H13 . 0.9300 ?
    C14 C13 . 1.385(3) ?
    C14 H14 . 0.9300 ?
    C15 H15 . 0.9300 ?
    C16 C15 . 1.385(2) ?
    C16 C17 . 1.384(2) ?
    C16 C20 . 1.495(2) ?
    C17 C18 . 1.373(3) ?
    C17 H17 . 0.9300 ?
    C18 H18 . 0.9300 ?
    C19 C18 . 1.379(3) ?
    C19 H19 . 0.9300 ?
    C21 C22 . 1.386(2) ?
    C21 H21 . 0.9300 ?
    C22 C23 . 1.385(3) ?
    C22 C26 . 1.500(3) ?
    C23 C24 . 1.382(3) ?
    C23 H23 . 0.9300 ?
    C24 H24 . 0.9300 ?
    C25 C24 . 1.371(3) ?
    C25 H25 . 0.9300 ?
loop_
    _geom_angle_atom_site_label_1
    _geom_angle_atom_site_label_2
    _geom_angle_atom_site_label_3
    _geom_angle_site_symmetry_1
    _geom_angle_site_symmetry_3
    _geom_angle
    _geom_angle_publ_flag
    O1 Cu1 C1 . . 29.28(5) ?
    O2 Cu1 O1 . . 59.76(5) ?
    O2 Cu1 C1 . . 30.48(5) ?
    O3 Cu1 O1 . . 106.81(5) ?
    O3 Cu1 O2 . . 166.26(5) ?
    O3 Cu1 O4 . . 55.08(5) ?
    O3 Cu1 N1 . . 91.50(6) ?
    O3 Cu1 N3 . . 93.10(6) ?
    O3 Cu1 C1 . . 136.00(6) ?
    N1 Cu1 O1 . . 100.98(6) ?
    N1 Cu1 O2 . . 88.65(5) ?
    N1 Cu1 N3 . . 164.90(6) ?
    N1 Cu1 C1 . . 95.33(6) ?
    N3 Cu1 O1 . . 91.43(6) ?
    N3 Cu1 O2 . . 90.26(5) ?
    N3 Cu1 C1 . . 91.32(6) ?
    C1 O1 Cu1 . . 82.56(11) ?
    C1 O2 Cu1 . . 96.52(11) ?
    C8 O3 Cu1 . . 106.27(11) ?
    C15 N1 Cu1 . . 120.40(11) ?
    C19 N1 Cu1 . . 120.98(12) ?
    C19 N1 C15 . . 118.47(15) ?
    C20 N2 H2A . . 119.4(16) ?
    C20 N2 H2B . . 121.7(17) ?
    H2A N2 H2B . . 118(2) ?
    C21 N3 Cu1 . . 120.20(11) ?
    C21 N3 C25 . . 118.42(15) ?
    C25 N3 Cu1 . . 121.34(13) ?
    C26 N4 H4A . . 122.8(16) ?
    C26 N4 H4B . . 119.5(18) ?
    H4A N4 H4B . . 118(2) ?
    O1 C1 Cu1 . . 68.16(10) ?
    O1 C1 O2 . . 121.15(17) ?
    O1 C1 C2 . . 120.21(17) ?
    O2 C1 Cu1 . . 53.00(9) ?
    O2 C1 C2 . . 118.64(16) ?
    C2 C1 Cu1 . . 171.55(14) ?
    C3 C2 C1 . . 121.54(18) ?
    C3 C2 C7 . . 119.6(2) ?
    C7 C2 C1 . . 118.8(2) ?
    C2 C3 C4 . . 119.3(2) ?
    C2 C3 H3 . . 120.4 ?
    C4 C3 H3 . . 120.4 ?
    C3 C4 Cl1 . . 119.5(2) ?
    C5 C4 Cl1 . . 119.32(19) ?
    C5 C4 C3 . . 121.1(2) ?
    C4 C5 H5 . . 120.4 ?
    C6 C5 C4 . . 119.1(2) ?
    C6 C5 H5 . . 120.4 ?
    C5 C6 C7 . . 120.6(3) ?
    C5 C6 H6 . . 119.7 ?
    C7 C6 H6 . . 119.7 ?
    C2 C7 H7 . . 119.9 ?
    C6 C7 C2 . . 120.2(3) ?
    C6 C7 H7 . . 119.9 ?
    O3 C8 C9 . . 116.61(16) ?
    O4 C8 O3 . . 122.57(17) ?
    O4 C8 C9 . . 120.80(18) ?
    C10 C9 C8 . . 118.89(18) ?
    C14 C9 C8 . . 121.26(19) ?
    C14 C9 C10 . . 119.85(19) ?
    C9 C10 H10 . . 120.4 ?
    C11 C10 C9 . . 119.2(2) ?
    C11 C10 H10 . . 120.4 ?
    C10 C11 Cl2 . . 119.0(2) ?
    C10 C11 C12 . . 121.3(2) ?
    C12 C11 Cl2 . . 119.71(19) ?
    C11 C12 H12 . . 120.5 ?
    C13 C12 C11 . . 119.0(2) ?
    C13 C12 H12 . . 120.5 ?
    C12 C13 C14 . . 120.7(2) ?
    C12 C13 H13 . . 119.6 ?
    C14 C13 H13 . . 119.6 ?
    C9 C14 C13 . . 119.8(2) ?
    C9 C14 H14 . . 120.1 ?
    C13 C14 H14 . . 120.1 ?
    N1 C15 C16 . . 122.74(16) ?
    N1 C15 H15 . . 118.6 ?
    C16 C15 H15 . . 118.6 ?
    C15 C16 C20 . . 122.86(15) ?
    C17 C16 C15 . . 117.97(16) ?
    C17 C16 C20 . . 119.14(16) ?
    C16 C17 H17 . . 120.3 ?
    C18 C17 C16 . . 119.43(17) ?
    C18 C17 H17 . . 120.3 ?
    C17 C18 C19 . . 119.23(17) ?
    C17 C18 H18 . . 120.4 ?
    C19 C18 H18 . . 120.4 ?
    N1 C19 C18 . . 122.04(17) ?
    N1 C19 H19 . . 119.0 ?
    C18 C19 H19 . . 119.0 ?
    O5 C20 N2 . . 122.54(17) ?
    O5 C20 C16 . . 119.44(16) ?
    N2 C20 C16 . . 118.02(15) ?
    N3 C21 C22 . . 122.83(15) ?
    N3 C21 H21 . . 118.6 ?
    C22 C21 H21 . . 118.6 ?
    C21 C22 C26 . . 123.15(15) ?
    C23 C22 C21 . . 117.85(17) ?
    C23 C22 C26 . . 118.99(16) ?
    C22 C23 H23 . . 120.3 ?
    C24 C23 C22 . . 119.42(18) ?
    C24 C23 H23 . . 120.3 ?
    C23 C24 H24 . . 120.5 ?
    C25 C24 C23 . . 118.95(17) ?
    C25 C24 H24 . . 120.5 ?
    N3 C25 C24 . . 122.50(18) ?
    N3 C25 H25 . . 118.8 ?
    C24 C25 H25 . . 118.8 ?
    O6 C26 N4 . . 122.87(19) ?
    O6 C26 C22 . . 119.36(17) ?
    N4 C26 C22 . . 117.76(16) ?
loop_
    _geom_torsion_atom_site_label_1
    _geom_torsion_atom_site_label_2
    _geom_torsion_atom_site_label_3
    _geom_torsion_atom_site_label_4
    _geom_torsion_site_symmetry_1
    _geom_torsion_site_symmetry_2
    _geom_torsion_site_symmetry_3
    _geom_torsion_site_symmetry_4
    _geom_torsion
    _geom_torsion_publ_flag
    O2 Cu1 O1 C1 . . . . -0.68(11) ?
    O3 Cu1 O1 C1 . . . . 176.18(11) ?
    N1 Cu1 O1 C1 . . . . 81.22(12) ?
    N3 Cu1 O1 C1 . . . . -90.14(12) ?
    O1 Cu1 O2 C1 . . . . 0.66(10) ?
    O3 Cu1 O2 C1 . . . . -12.1(3) ?
    N1 Cu1 O2 C1 . . . . -102.89(11) ?
    N3 Cu1 O2 C1 . . . . 92.17(11) ?
    O1 Cu1 O3 C8 . . . . 169.20(11) ?
    O2 Cu1 O3 C8 . . . . -179.33(19) ?
    N1 Cu1 O3 C8 . . . . -88.86(12) ?
    N3 Cu1 O3 C8 . . . . 76.76(12) ?
    C1 Cu1 O3 C8 . . . . 171.88(11) ?
    O1 Cu1 N1 C15 . . . . -126.37(13) ?
    O1 Cu1 N1 C19 . . . . 49.23(15) ?
    O2 Cu1 N1 C15 . . . . -67.55(14) ?
    O2 Cu1 N1 C19 . . . . 108.05(15) ?
    O3 Cu1 N1 C15 . . . . 126.19(14) ?
    O3 Cu1 N1 C19 . . . . -58.21(15) ?
    N3 Cu1 N1 C15 . . . . 18.4(3) ?
    N3 Cu1 N1 C19 . . . . -165.97(19) ?
    C1 Cu1 N1 C15 . . . . -97.33(14) ?
    C1 Cu1 N1 C19 . . . . 78.27(15) ?
    O1 Cu1 N3 C21 . . . . 128.70(13) ?
    O1 Cu1 N3 C25 . . . . -53.57(15) ?
    O2 Cu1 N3 C21 . . . . 68.94(13) ?
    O2 Cu1 N3 C25 . . . . -113.33(15) ?
    O3 Cu1 N3 C21 . . . . -124.39(13) ?
    O3 Cu1 N3 C25 . . . . 53.34(15) ?
    N1 Cu1 N3 C21 . . . . -16.8(3) ?
    N1 Cu1 N3 C25 . . . . 160.9(2) ?
    C1 Cu1 N3 C21 . . . . 99.41(13) ?
    C1 Cu1 N3 C25 . . . . -82.86(15) ?
    O1 Cu1 C1 O2 . . . . -178.84(18) ?
    O2 Cu1 C1 O1 . . . . 178.84(18) ?
    O3 Cu1 C1 O1 . . . . -5.26(15) ?
    O3 Cu1 C1 O2 . . . . 175.90(9) ?
    N1 Cu1 C1 O1 . . . . -102.99(12) ?
    N1 Cu1 C1 O2 . . . . 78.17(11) ?
    N3 Cu1 C1 O1 . . . . 90.58(12) ?
    N3 Cu1 C1 O2 . . . . -88.26(11) ?
    Cu1 O1 C1 O2 . . . . 1.09(17) ?
    Cu1 O1 C1 C2 . . . . -178.70(16) ?
    Cu1 O2 C1 O1 . . . . -1.3(2) ?
    Cu1 O2 C1 C2 . . . . 178.53(14) ?
    Cu1 O3 C8 O4 . . . . -0.1(2) ?
    Cu1 O3 C8 C9 . . . . -178.74(13) ?
    Cu1 N1 C15 C16 . . . . 173.02(13) ?
    C19 N1 C15 C16 . . . . -2.7(3) ?
    Cu1 N1 C19 C18 . . . . -172.84(16) ?
    C15 N1 C19 C18 . . . . 2.8(3) ?
    Cu1 N3 C21 C22 . . . . 177.25(13) ?
    C25 N3 C21 C22 . . . . -0.5(3) ?
    Cu1 N3 C25 C24 . . . . -176.47(16) ?
    C21 N3 C25 C24 . . . . 1.3(3) ?
    O1 C1 C2 C3 . . . . 161.79(19) ?
    O1 C1 C2 C7 . . . . -17.1(3) ?
    O2 C1 C2 C3 . . . . -18.0(3) ?
    O2 C1 C2 C7 . . . . 163.1(2) ?
    C1 C2 C3 C4 . . . . -178.91(18) ?
    C7 C2 C3 C4 . . . . 0.0(3) ?
    C1 C2 C7 C6 . . . . -179.5(2) ?
    C3 C2 C7 C6 . . . . 1.5(4) ?
    C2 C3 C4 Cl1 . . . . 179.33(16) ?
    C2 C3 C4 C5 . . . . -1.3(3) ?
    Cl1 C4 C5 C6 . . . . -179.5(2) ?
    C3 C4 C5 C6 . . . . 1.1(4) ?
    C4 C5 C6 C7 . . . . 0.4(5) ?
    C2 C7 C6 C5 . . . . -1.7(5) ?
    O3 C8 C9 C10 . . . . 155.12(18) ?
    O3 C8 C9 C14 . . . . -24.5(3) ?
    O4 C8 C9 C10 . . . . -23.5(3) ?
    O4 C8 C9 C14 . . . . 156.8(2) ?
    C8 C9 C10 C11 . . . . -176.52(18) ?
    C14 C9 C10 C11 . . . . 3.1(3) ?
    C8 C9 C14 C13 . . . . 178.2(2) ?
    C10 C9 C14 C13 . . . . -1.4(3) ?
    C9 C10 C11 Cl2 . . . . 178.44(17) ?
    C9 C10 C11 C12 . . . . -2.3(3) ?
    Cl2 C11 C12 C13 . . . . 178.9(2) ?
    C10 C11 C12 C13 . . . . -0.4(4) ?
    C14 C13 C12 C11 . . . . 2.1(4) ?
    C9 C14 C13 C12 . . . . -1.2(4) ?
    C17 C16 C15 N1 . . . . -0.1(3) ?
    C20 C16 C15 N1 . . . . -177.97(16) ?
    C15 C16 C17 C18 . . . . 2.7(3) ?
    C20 C16 C17 C18 . . . . -179.32(18) ?
    C15 C16 C20 O5 . . . . 155.40(18) ?
    C15 C16 C20 N2 . . . . -25.1(3) ?
    C17 C16 C20 O5 . . . . -22.5(3) ?
    C17 C16 C20 N2 . . . . 157.06(18) ?
    C16 C17 C18 C19 . . . . -2.6(3) ?
    N1 C19 C18 C17 . . . . -0.2(3) ?
    N3 C21 C22 C23 . . . . -0.8(3) ?
    N3 C21 C22 C26 . . . . -179.89(16) ?
    C21 C22 C23 C24 . . . . 1.5(3) ?
    C26 C22 C23 C24 . . . . -179.42(19) ?
    C21 C22 C26 O6 . . . . 166.2(2) ?
    C21 C22 C26 N4 . . . . -14.9(3) ?
    C23 C22 C26 O6 . . . . -12.9(3) ?
    C23 C22 C26 N4 . . . . 166.07(19) ?
loop_
    _geom_hbond_atom_site_label_D
    _geom_hbond_atom_site_label_H
    _geom_hbond_atom_site_label_A
    _geom_hbond_site_symmetry_A
    _geom_hbond_distance_DH
    _geom_hbond_distance_HA
    _geom_hbond_distance_DA
    _geom_hbond_angle_DHA
    _geom_hbond_publ_flag
    N2 H2A O2 2_676 0.80(2) 2.12(2) 2.896(2) 164(2) y
    N2 H2B O6 2_576 0.84(3) 2.02(3) 2.790(2) 153(2) y
    N4 H4A O5 2_676 0.83(3) 2.01(3) 2.817(2) 164(2) y
    N4 H4B O4 2_576 0.81(2) 2.05(2) 2.836(2) 162(3) y
    C19 H19 O1 2_675 0.93 2.45 3.100(2) 127 y
    C21 H21 O5 2_676 0.93 2.56 3.416(2) 154 y
    C24 H24 O3 2_575 0.93 2.59 3.475(3) 158 y
data_global
_journal_date_recd_electronic     2013-05-09
_journal_date_accepted     2013-05-28
_journal_name_full     'Acta Crystallographica, Section E'
_journal_year     2013
_journal_volume     69
_journal_issue      7
_journal_page_first     m356
_journal_page_last     m357
_journal_paper_category     QM
_journal_paper_doi     10.1107/S1600536813014694
_journal_coeditor_code     RK2404
_publ_contact_author
;
Dr. Tuncer H\"okelek
Hacettepe University,
Department of Physics,
06800 Beytepe
Ankara
Turkey
;
_publ_contact_author_email     'merzifon@hacettepe.edu.tr'
_publ_contact_author_fax     '90(312)2352550'
_publ_contact_author_phone     '90(312)2977242'
_publ_section_title
;\
Bis(3-chlorobenzoato-\k^2^<i>O</i>,<i>O</i>')bis(nicotinamide-\k<i>N</i>)\
copper(II)
;
loop_
    _publ_author_name
    _publ_author_address
    'Bozkurt, Nihat'
;
Kafkas University,
Department of Chemistry,
63100 Kars
Turkey
;
    'Dilek, Nefise'
;
Aksaray University,
Department of Physics,
68100
Aksaray
Turkey
;
    '\,Caylak Deliba\,s, Nagihan'
;
Department of Physics
Sakarya University
54187 Esentepe
Sakarya
Turkey
;
    'Necefo\(glu, Hacali'
;
Kafkas University,
Department of Chemistry,
63100 Kars
Turkey
;
    'H\"okelek, Tuncer'
;
Hacettepe University,
Department of Physics,
06800 Beytepe
Ankara
Turkey
;
