# Supplementary material for: Bis(3-chloro­benzoato-κ2 O,O′)bis­(nicotinamide-κN)copper(II)
Source: Acta Crystallogr Sect E Struct Rep Online. 2013 Jun 8;69(Pt 7):m356–7. doi: 10.1107/S1600536813014694 (PMC3772403; doi:10.1107/S1600536813014694)
Supplement: Supplementary file 2 [file e-69-0m356-Isup2.hkl]

#
# h,k,l, Fc-squared, Fo-squared, sigma(Fo-squared) and status flag
#
data_I
_shelx_title ' BN1_0m in P1'
_shelx_refln_list_code          4
_shelx_F_calc_maximum      195.43
_exptl_crystal_F_000       630.00
_reflns_d_resolution_high  0.8000
 
loop_
 _symmetry_equiv_pos_as_xyz
 'x, y, z'
 '-x, -y, -z'
 
_cell_length_a     9.6614
_cell_length_b    12.5429
_cell_length_c    12.8728
_cell_angle_alpha  61.598
_cell_angle_beta   87.386
_cell_angle_gamma  77.115
 
_shelx_F_squared_multiplier     1.000
 
loop_
 _refln_index_h
 _refln_index_k
 _refln_index_l
 _refln_F_squared_calc
 _refln_F_squared_meas
 _refln_F_squared_sigma
 _refln_observed_status
   1   0   0      137.50      129.05      2.36 o
   2   0   0       54.08       64.46      1.83 o
   3   0   0      302.80      287.35      2.73 o
   4   0   0       31.51       58.33      1.26 o
   5   0   0      346.90      346.31      3.47 o
   6   0   0      317.38      338.15      3.24 o
   7   0   0       23.56       21.96      0.89 o
   8   0   0        0.24        0.72      0.27 o
   9   0   0      199.69      206.57      4.79 o
  10   0   0        0.25       -1.00      1.28 o
  11   0   0       99.21      117.44      4.11 o
 -11   1   0        0.72       -0.91      1.60 o
 -10   1   0       23.15       20.21      2.72 o
  -9   1   0      108.74      108.18      3.50 o
  -8   1   0       28.05       22.76      1.74 o
  -7   1   0      879.67      825.23      7.99 o
  -6   1   0     3084.68     3404.05     26.58 o
  -5   1   0     1483.45     1467.26     11.77 o
  -4   1   0     2409.80     2540.21     19.59 o
  -3   1   0      334.16      310.14      3.13 o
  -2   1   0     7858.69     7902.74     90.72 o
  -1   1   0      108.67      108.97      1.15 o
   0   1   0     4715.22     4551.87    268.03 o
   1   1   0      175.56      170.16      2.63 o
   2   1   0     5696.54     5826.06    109.36 o
   3   1   0      105.22      112.34      1.49 o
   4   1   0       80.64       53.55      0.80 o
   5   1   0     2060.16     2238.94     20.53 o
   6   1   0     1171.54     1249.23     11.80 o
   7   1   0      497.01      478.56      5.07 o
   8   1   0       70.30       71.42      2.32 o
   9   1   0      609.11      603.27      8.40 o
  10   1   0        5.84        3.16      1.32 o
  11   1   0       61.53       65.74      4.35 o
 -11   2   0       83.41       91.27      5.99 o
 -10   2   0        4.28        4.02      1.60 o
  -9   2   0      661.87      691.39     10.22 o
  -8   2   0        4.47        3.37      0.77 o
  -7   2   0      227.36      228.61      3.93 o
  -6   2   0      157.35      165.90      2.15 o
  -5   2   0      211.19      219.48      2.11 o
  -4   2   0      421.08      441.01      4.05 o
  -3   2   0      215.29      250.42      2.46 o
  -2   2   0     2674.78     3024.17     31.90 o
  -1   2   0      227.75      236.12      2.03 o
   0   2   0     6339.68     6732.84     59.37 o
   1   2   0       97.44      104.01      1.48 o
   2   2   0    38193.94    32995.88    437.59 o
   3   2   0     5892.68     5823.32     53.42 o
   4   2   0     1967.50     1821.98     15.55 o
   5   2   0      755.76      739.35      7.08 o
   6   2   0     1079.26     1273.65     13.46 o
   7   2   0      372.05      399.56      5.46 o
   8   2   0      101.73       90.05      2.25 o
   9   2   0       43.38       46.40      1.95 o
  10   2   0      118.06      104.15      2.71 o
  11   2   0      213.35      210.26      7.59 o
  12   2   0       72.61       75.37      5.19 o
 -10   3   0        5.26        3.93      1.87 o
  -9   3   0        9.01        9.48      1.88 o
  -8   3   0        0.68       -0.92      0.92 o
  -7   3   0      969.40      966.52     13.48 o
  -6   3   0      165.22      169.92      2.45 o
  -5   3   0     1702.10     1643.90     15.11 o
  -4   3   0     1697.99     1796.26     18.02 o
  -3   3   0     1055.72     1010.29     10.69 o
  -2   3   0     4494.90     4212.21     52.23 o
  -1   3   0      368.32      375.85      3.51 o
   0   3   0    19305.57    21045.47    175.06 o
   1   3   0      200.12      213.92      3.18 o
   2   3   0     1292.80     1661.96     17.15 o
   3   3   0       67.89       59.84      1.16 o
   4   3   0     5096.98     5437.85     49.79 o
   5   3   0     1095.39     1104.32     10.78 o
   6   3   0        5.23        6.06      0.67 o
   7   3   0      357.85      361.30      5.36 o
   8   3   0       42.73       32.66      2.50 o
   9   3   0      336.96      382.71      8.67 o
  10   3   0      113.45      114.51      3.77 o
  11   3   0      460.78      451.94     19.72 o
  12   3   0       17.15        9.36      3.01 o
 -10   4   0       17.16       12.30      2.46 o
  -9   4   0      232.87      239.16      5.26 o
  -8   4   0        1.10        0.67      0.90 o
  -7   4   0     1094.35     1092.57     17.56 o
  -6   4   0       20.02       13.42      1.59 o
  -5   4   0      156.35      156.34      2.85 o
  -4   4   0       35.51       37.73      1.80 o
  -3   4   0       89.95       94.39      1.83 o
  -2   4   0    12539.90    13403.67    172.15 o
  -1   4   0      233.45      259.17      2.37 o
   0   4   0     6173.64     6741.62     52.97 o
   1   4   0       35.89       43.48      0.66 o
   2   4   0       12.50        8.85      0.45 o
   3   4   0     1563.38     1562.29     16.55 o
   4   4   0     7529.50     7752.07     99.15 o
   5   4   0     1761.49     1743.49     18.46 o
   6   4   0       52.56       42.41      0.86 o
   7   4   0     1017.98      981.16     12.56 o
   8   4   0        9.14        7.11      1.34 o
   9   4   0       14.65       18.54      2.34 o
  10   4   0       96.05       83.50      4.68 o
  11   4   0       51.82       49.14      4.01 o
  -9   5   0        0.70       -0.29      1.45 o
  -8   5   0        0.96       -0.63      1.11 o
  -7   5   0       12.42       13.55      1.30 o
  -6   5   0      117.63      118.37      5.37 o
  -5   5   0      813.22      812.22     11.06 o
  -4   5   0        4.52        4.83      0.68 o
  -3   5   0      777.10      741.15      7.59 o
  -2   5   0    13315.86    13166.91    125.60 o
  -1   5   0      312.17      321.00      2.75 o
   0   5   0     3710.39     3512.53     27.70 o
   1   5   0      142.71      133.44      1.42 o
   2   5   0      257.70      357.68      3.24 o
   3   5   0      324.29      336.40      3.42 o
   4   5   0       65.78       64.96      1.66 o
   5   5   0      153.58      120.16      2.25 o
   6   5   0      547.45      613.03      7.41 o
   7   5   0      884.03      845.99     12.37 o
   8   5   0      240.19      220.17      5.14 o
   9   5   0      198.52      212.88      6.88 o
  10   5   0       10.22        5.87      1.72 o
  11   5   0      143.43      144.07      7.02 o
  -9   6   0      148.53      154.35      7.11 o
  -8   6   0       54.78       53.84      3.84 o
  -7   6   0      297.20      304.71      6.03 o
  -6   6   0        7.32        6.69      1.14 o
  -5   6   0        3.06        0.91      0.87 o
  -4   6   0      237.62      216.14      3.62 o
  -3   6   0      449.99      436.19      4.15 o
  -2   6   0     1993.60     2098.05     17.21 o
  -1   6   0       36.07       46.20      0.84 o
   0   6   0     2824.78     3100.16     24.46 o
   1   6   0      458.87      448.92      4.39 o
   2   6   0      369.07      352.97      3.17 o
   3   6   0      644.18      667.25      6.33 o
   4   6   0      516.36      482.01      5.48 o
   5   6   0      274.94      261.23      3.34 o
   6   6   0      707.22      698.65     10.48 o
   7   6   0     1148.17     1157.61     13.29 o
   8   6   0       35.54       31.10      2.83 o
   9   6   0      597.87      574.05     18.72 o
  10   6   0        2.32        2.15      1.60 o
  11   6   0        4.21        6.02      2.34 o
  -8   7   0       26.57       17.02      3.16 o
  -7   7   0        4.57        4.85      2.06 o
  -6   7   0        4.35        2.93      1.48 o
  -5   7   0        3.69        1.61      1.25 o
  -4   7   0       33.38       28.62      4.15 o
  -3   7   0       40.85       40.19      2.73 o
  -2   7   0      555.60      566.18      5.45 o
  -1   7   0      603.24      613.83      5.32 o
   0   7   0     3157.47     3145.38     24.27 o
   1   7   0      245.86      236.98      2.35 o
   2   7   0     8425.62     8322.96     68.82 o
   3   7   0      720.78      693.59      6.09 o
   4   7   0       26.72       36.60      0.87 o
   5   7   0      151.82      155.34      1.98 o
   6   7   0       13.17       10.87      0.53 o
   7   7   0       53.30       51.10      1.63 o
   8   7   0        1.13        1.85      0.60 o
   9   7   0      683.04      641.82     12.73 o
  10   7   0       20.51       16.38      3.34 o
  11   7   0       52.64       56.16      4.68 o
  -7   8   0      165.19      171.82      6.15 o
  -6   8   0       41.24       38.69      2.57 o
  -5   8   0      127.01      131.37      4.30 o
  -4   8   0      523.59      533.01     10.66 o
  -3   8   0       62.89       57.02      2.78 o
  -2   8   0       17.72       15.34      0.86 o
  -1   8   0       32.40       28.12      0.87 o
   0   8   0      202.16      231.69      2.49 o
   1   8   0        0.76        0.73      0.35 o
   2   8   0     1088.59     1085.50      9.78 o
   3   8   0      373.06      344.25      3.69 o
   4   8   0       89.54       79.51      1.87 o
   5   8   0      277.10      273.71      3.07 o
   6   8   0      266.25      248.85      2.92 o
   7   8   0       46.14       61.75      2.03 o
   8   8   0       66.65       65.01      1.97 o
   9   8   0      471.67      449.14      7.70 o
  10   8   0       71.09       77.55      8.69 o
  11   8   0      176.83      201.28      5.85 o
  -7   9   0       71.26       82.09      4.73 o
  -6   9   0        0.59       -0.26      2.08 o
  -5   9   0       32.76       27.34      3.77 o
  -4   9   0      331.95      295.58      7.13 o
  -3   9   0       24.30       16.61      2.16 o
  -2   9   0      113.76       85.92      2.36 o
  -1   9   0        1.14       -0.24      0.66 o
   0   9   0      113.54      113.64      1.78 o
   1   9   0        3.08        2.57      0.45 o
   2   9   0     2065.82     2050.66     19.45 o
   3   9   0       60.12       53.26      1.36 o
   4   9   0      535.85      543.34      5.70 o
   5   9   0      503.74      494.08     10.05 o
   6   9   0        0.58        1.78      0.57 o
   7   9   0       86.20       94.05      1.94 o
   8   9   0       29.72       23.17      2.51 o
   9   9   0       21.34       19.06      2.17 o
  10   9   0       25.64       27.23      2.34 o
  -6  10   0       25.67       29.84      2.97 o
  -5  10   0      291.53      325.46     10.21 o
  -4  10   0      625.32      573.66     13.01 o
  -3  10   0      218.46      225.24      6.66 o
  -2  10   0       84.03       93.24      3.19 o
  -1  10   0        5.54        2.54      0.79 o
   0  10   0      140.34      151.56      2.41 o
   1  10   0       33.19       30.06      1.17 o
   2  10   0       49.03       46.61      1.47 o
   3  10   0        2.55        2.31      0.64 o
   4  10   0       77.76       76.55      1.70 o
   5  10   0      292.70      284.37      4.01 o
   6  10   0      122.69      102.22      2.74 o
   7  10   0      149.03      147.58      2.74 o
   8  10   0        5.28        4.07      1.50 o
   9  10   0       98.90       99.04      6.02 o
  10  10   0       33.47       29.59      2.36 o
  -4  11   0      120.91      117.33      4.33 o
  -3  11   0       13.90       13.73      1.72 o
  -2  11   0       38.84       33.76      5.18 o
  -1  11   0       14.09       11.71      1.69 o
   0  11   0       22.54       19.68      1.45 o
   1  11   0       81.84       80.12      2.78 o
   2  11   0       73.20       64.19      2.01 o
   3  11   0       38.40       38.02      1.88 o
   4  11   0      199.68      206.06      3.41 o
   5  11   0      131.43      145.07      3.09 o
   6  11   0       99.72      111.38      2.56 o
   7  11   0      437.20      449.16      6.30 o
   8  11   0       11.12       12.23      1.18 o
   9  11   0       35.54       42.00      4.78 o
  -3  12   0      122.86      126.55      6.18 o
  -2  12   0      249.32      248.84     13.37 o
  -1  12   0       18.51       22.73      3.34 o
   0  12   0      607.66      649.50     22.73 o
   1  12   0       63.75       59.17      6.35 o
   2  12   0        4.01        9.30      1.59 o
   3  12   0       57.05       47.45      4.34 o
   4  12   0      104.91      113.37      4.68 o
   5  12   0       37.18       41.53      1.95 o
   6  12   0        9.40       13.71      1.18 o
   7  12   0      268.11      273.77      5.62 o
   8  12   0        9.14        6.63      1.10 o
   0  13   0      167.53      153.43      9.03 o
   1  13   0        1.29        2.34      4.68 o
   2  13   0        2.48        0.67      2.01 o
   3  13   0       50.11       44.90      3.28 o
   4  13   0       23.33       19.58      1.85 o
   5  13   0       74.21       73.66      3.37 o
   6  13   0       45.31       58.91      2.51 o
  -5 -13   1        5.72        1.80      1.24 o
  -4 -13   1       44.11       51.97      2.47 o
  -3 -13   1       30.29       24.56      3.43 o
  -2 -13   1       52.80       54.82      5.01 o
  -1 -13   1      117.13      111.98      6.69 o
  -7 -12   1        1.03        1.71      1.13 o
  -6 -12   1        7.04        7.07      1.26 o
  -5 -12   1       89.91       81.30      2.45 o
  -4 -12   1       49.27       46.38      2.19 o
  -3 -12   1        0.98       -1.05      1.05 o
  -2 -12   1       32.03       33.09      1.79 o
  -1 -12   1       88.89      100.15      2.95 o
   0 -12   1       26.87       26.07      2.34 o
   2 -12   1       17.99       16.38      3.34 o
  -8 -11   1      187.31      178.72      4.33 o
  -7 -11   1       24.54       20.61      1.48 o
  -6 -11   1      131.43      149.48      3.05 o
  -5 -11   1       24.14       31.54      2.15 o
  -4 -11   1       54.00       58.18      2.31 o
  -3 -11   1       20.65       26.93      1.83 o
  -2 -11   1      150.25      148.58      2.97 o
  -1 -11   1      337.98      332.48      7.04 o
   0 -11   1       13.47       11.33      1.57 o
   1 -11   1      431.26      426.88      7.76 o
   2 -11   1       10.91        6.30      2.01 o
   3 -11   1        6.44        8.52      2.01 o
   4 -11   1        0.59        1.19      2.24 o
  -9 -10   1       15.17       16.29      1.46 o
  -8 -10   1      223.71      232.98      5.24 o
  -7 -10   1       18.90       19.14      1.46 o
  -6 -10   1      577.57      572.04      7.43 o
  -5 -10   1      165.87      151.23      2.81 o
  -4 -10   1       63.14       58.74      1.61 o
  -3 -10   1       21.39       17.00      0.94 o
  -2 -10   1       83.14       79.93      2.04 o
  -1 -10   1      152.52      151.17      2.51 o
   0 -10   1      140.28      148.71      2.51 o
   1 -10   1        1.31        1.61      0.76 o
   2 -10   1        0.46        0.94      1.08 o
   3 -10   1       48.88       57.47      3.48 o
   4 -10   1       96.94      105.08      4.01 o
   5 -10   1      298.93      327.25      7.55 o
 -10  -9   1       63.39       69.35      3.89 o
  -9  -9   1       11.05       14.72      2.17 o
  -8  -9   1      301.75      272.32      7.69 o
  -7  -9   1       97.15       91.12      2.29 o
  -6  -9   1      388.60      383.84      4.91 o
  -5  -9   1       15.15       19.58      1.12 o
  -4  -9   1      520.33      503.62      5.76 o
  -3  -9   1       11.90       14.00      0.76 o
  -2  -9   1      181.38      176.56      2.50 o
  -1  -9   1      487.42      479.57      5.10 o
   0  -9   1      169.43      149.80      2.02 o
   1  -9   1      793.54      793.08      8.49 o
   2  -9   1       10.19        9.15      1.16 o
   3  -9   1      322.28      310.70      6.71 o
   4  -9   1       69.77       72.17      5.85 o
   5  -9   1        8.06        6.38      2.13 o
   6  -9   1       30.78       29.01      5.10 o
 -10  -8   1       57.79       56.16      5.01 o
  -9  -8   1        5.44        3.68      2.34 o
  -8  -8   1      198.07      207.45      4.78 o
  -7  -8   1        9.47       10.36      1.34 o
  -6  -8   1      400.98      428.47      7.85 o
  -5  -8   1       57.00       56.74      1.75 o
  -4  -8   1     2004.61     1991.24     23.50 o
  -3  -8   1      803.09      743.25      8.16 o
  -2  -8   1      245.96      235.60      2.81 o
  -1  -8   1      354.37      352.00      3.84 o
   0  -8   1       78.83       79.30      1.36 o
   1  -8   1       22.39       18.81      0.93 o
   2  -8   1       90.71       94.90      2.38 o
   3  -8   1      244.86      256.91      4.79 o
   4  -8   1        0.21       -0.72      1.65 o
   5  -8   1       64.19       68.86      4.50 o
   6  -8   1      206.05      204.06      5.55 o
   7  -8   1       39.87       37.79      6.86 o
 -11  -7   1       11.20       10.70      6.69 o
 -10  -7   1      208.74      207.92      7.35 o
  -9  -7   1       34.01       38.44      4.35 o
  -8  -7   1      264.85      266.93      7.14 o
  -7  -7   1       28.22       23.00      2.23 o
  -6  -7   1       15.06       14.93      1.09 o
  -5  -7   1      122.12      111.71      2.09 o
  -4  -7   1      175.02      161.22      2.35 o
  -3  -7   1      394.52      380.66      4.38 o
  -2  -7   1     1016.44     1019.25     11.00 o
  -1  -7   1      231.98      186.47      2.17 o
   0  -7   1       18.16       12.53      0.55 o
   1  -7   1      452.61      392.16      3.73 o
   2  -7   1       14.00       11.74      0.58 o
   3  -7   1     3096.24     3105.29     32.32 o
   4  -7   1      191.27      189.55      5.12 o
   5  -7   1      130.92      132.25      4.15 o
   6  -7   1       33.26       32.47      4.11 o
   7  -7   1        1.09        0.53      2.13 o
   8  -7   1       86.69       95.77      4.47 o
 -11  -6   1      130.29      131.37      6.02 o
 -10  -6   1        5.77        3.01      2.01 o
  -9  -6   1      270.93      247.93      9.03 o
  -8  -6   1      353.12      373.07     13.17 o
  -7  -6   1       74.47       69.55      5.52 o
  -6  -6   1       17.10       15.48      1.35 o
  -5  -6   1      169.48      167.72      2.94 o
  -4  -6   1      320.25      302.83      4.53 o
  -3  -6   1     1858.02     1877.73     18.02 o
  -2  -6   1     1675.98     1629.85     19.51 o
  -1  -6   1     4240.17     4591.07     40.59 o
   0  -6   1      231.36      259.10      2.86 o
   1  -6   1        4.94        5.15      1.11 o
   2  -6   1        4.97        5.01      0.55 o
   3  -6   1      680.03      690.78      6.83 o
   4  -6   1       61.54       61.70      3.72 o
   5  -6   1        1.94        0.48      0.88 o
   6  -6   1        8.07        6.35      1.28 o
   7  -6   1       94.53      100.58      4.54 o
   8  -6   1      465.80      483.72      9.32 o
   9  -6   1        8.47        3.49      4.01 o
 -11  -5   1       69.95       85.24      4.68 o
 -10  -5   1      107.85      113.23      4.45 o
  -9  -5   1      178.13      176.26      4.81 o
  -8  -5   1      405.11      437.77      8.71 o
  -7  -5   1       70.09       51.08      4.01 o
  -6  -5   1      671.54      678.39     13.42 o
  -5  -5   1      138.77      158.66      3.65 o
  -4  -5   1      394.17      432.71      6.06 o
  -3  -5   1      129.52      141.68      3.69 o
  -2  -5   1      141.92      130.38      2.40 o
  -1  -5   1       35.64       25.65      0.88 o
   0  -5   1      263.89      299.26      2.92 o
   1  -5   1      530.11      452.68      3.88 o
   2  -5   1      132.10      153.41      2.41 o
   3  -5   1     2490.30     2533.07     29.40 o
   4  -5   1      606.03      575.87      7.01 o
   5  -5   1     1382.72     1418.70     18.24 o
   6  -5   1       73.44       70.16      3.11 o
   7  -5   1      268.57      258.72      7.09 o
   8  -5   1       45.53       42.54      4.51 o
   9  -5   1        0.24       -1.62      1.62 o
 -11  -4   1       26.44       35.10      3.68 o
 -10  -4   1      261.27      254.06      7.61 o
  -9  -4   1      207.14      188.25      5.55 o
  -8  -4   1        8.50        8.45      1.36 o
  -7  -4   1      287.05      269.58      4.00 o
  -6  -4   1     2296.59     2375.16     27.91 o
  -5  -4   1      788.68      699.49     49.12 o
  -4  -4   1      925.18      871.69     14.59 o
  -3  -4   1     2229.96     2144.15     21.22 o
  -2  -4   1      340.12      270.22      3.45 o
  -1  -4   1     2570.90     2602.78     26.55 o
   0  -4   1        2.53        8.26      0.46 o
   1  -4   1    11486.90    11999.97    127.81 o
   2  -4   1        2.86        1.10      0.24 o
   3  -4   1        3.66        2.63      0.42 o
   4  -4   1       42.59       44.78      0.79 o
   5  -4   1      118.10      110.75      2.31 o
   6  -4   1        1.01       -0.27      0.84 o
   7  -4   1       30.59       34.18      2.84 o
   8  -4   1        3.79        2.73      1.11 o
   9  -4   1        6.91        5.40      1.95 o
  10  -4   1      126.14      140.76      5.56 o
 -12  -3   1        0.99       -1.00      2.67 o
 -11  -3   1       31.57       35.77      7.02 o
 -10  -3   1      467.88      471.55      9.23 o
  -9  -3   1        3.74        4.23      1.49 o
  -8  -3   1      463.54      463.67      7.12 o
  -7  -3   1        0.90        0.58      0.82 o
  -6  -3   1     3178.42     3342.56     38.85 o
  -5  -3   1      107.08      101.51      2.32 o
  -4  -3   1     6504.02     6930.73     88.50 o
  -3  -3   1      224.96      232.05      4.20 o
  -2  -3   1      957.96     1056.13     10.73 o
  -1  -3   1     2096.25     2254.67     24.25 o
   0  -3   1     1367.33     1526.50     16.53 o
   1  -3   1     2234.24     2250.28     20.19 o
   2  -3   1       42.67       52.63      1.32 o
   3  -3   1     1973.38     2021.18     24.80 o
   4  -3   1      115.61      119.50      1.52 o
   5  -3   1      588.91      587.65      6.41 o
   6  -3   1     1062.66     1049.93     12.91 o
   7  -3   1     1514.75     1536.63     19.98 o
   8  -3   1       89.83       87.26      3.49 o
   9  -3   1        2.37        0.42      1.09 o
  10  -3   1        1.07        0.11      1.31 o
 -11  -2   1       18.07       10.70      3.01 o
 -10  -2   1      406.96      417.02      8.51 o
  -9  -2   1      125.08      118.18      3.03 o
  -8  -2   1      408.66      398.04      6.68 o
  -7  -2   1      151.50      136.68      2.68 o
  -6  -2   1      130.80      111.08      2.07 o
  -5  -2   1       47.31       62.82      1.93 o
  -4  -2   1     9546.92     9722.52    110.77 o
  -3  -2   1     5736.85     5717.48     66.43 o
  -2  -2   1      154.92      179.92      2.75 o
  -1  -2   1      732.75      638.62      6.40 o
   0  -2   1     2678.80     2709.91     39.68 o
   1  -2   1    23894.52    23450.72    436.46 o
   2  -2   1        1.45        0.19      0.25 o
   3  -2   1     1317.60     1271.19     11.91 o
   4  -2   1       37.01       37.87      0.99 o
   5  -2   1      155.57      128.60      1.43 o
   6  -2   1      139.13      138.49      1.69 o
   7  -2   1      274.10      274.54      4.33 o
   8  -2   1      116.01      113.84      2.77 o
   9  -2   1       32.40       34.49      2.02 o
  10  -2   1        5.15        9.29      1.42 o
  11  -2   1        2.77        2.08      1.50 o
 -11  -1   1      134.40      117.66      9.36 o
 -10  -1   1       14.49       16.58      3.12 o
  -9  -1   1        2.62        2.75      1.09 o
  -8  -1   1      674.52      650.64     11.02 o
  -7  -1   1       80.83       75.92      2.19 o
  -6  -1   1     1215.01     1169.53     11.35 o
  -5  -1   1     1228.28     1296.93     12.49 o
  -4  -1   1     5211.30     5361.05     49.12 o
  -3  -1   1       21.25       18.84      0.79 o
  -2  -1   1    12709.52    12728.69    306.43 o
  -1  -1   1      254.94      198.77      2.62 o
   0  -1   1       39.20       32.26      0.55 o
   1  -1   1     3529.10     3494.14     63.78 o
   2  -1   1      234.68      236.28      2.08 o
   3  -1   1      144.98      184.12      1.97 o
   4  -1   1      358.33      389.54      3.88 o
   5  -1   1     2985.33     3162.83     24.83 o
   6  -1   1     2224.53     2359.34     20.12 o
   7  -1   1      762.64      766.22      8.39 o
   8  -1   1      978.91      964.36     12.99 o
   9  -1   1       87.81       79.92      2.52 o
  10  -1   1      538.17      558.22      8.89 o
  11  -1   1        6.13        4.95      2.74 o
 -11   0   1      191.44      203.08      6.68 o
 -10   0   1       19.87       19.52      2.57 o
  -9   0   1        0.95       -0.08      1.28 o
  -8   0   1      642.50      658.04      9.08 o
  -7   0   1       18.43       16.47      0.75 o
  -6   0   1       39.77       52.17      1.17 o
  -5   0   1      118.87      128.41      2.41 o
  -4   0   1      221.41      258.71      2.91 o
  -3   0   1      349.41      430.23      4.28 o
  -2   0   1     1649.88     1847.44     30.01 o
  -1   0   1     6407.14     6414.41     84.73 o
   0   0   1        0.91       -0.33      0.33 o
   1   0   1     2441.93     2548.04     19.76 o
   2   0   1       71.27       53.74      0.62 o
   3   0   1     1073.10     1036.66      9.23 o
   4   0   1     1136.02     1148.09      9.40 o
   5   0   1     2042.72     2002.82     15.78 o
   6   0   1     1161.62     1215.73     10.00 o
   7   0   1        6.70        2.94      0.45 o
   8   0   1      380.72      385.41      4.28 o
   9   0   1       57.13       50.42      1.76 o
  10   0   1      148.10      151.88      4.26 o
  11   0   1        8.01        6.31      1.91 o
 -11   1   1      108.77      119.34      6.35 o
 -10   1   1        9.02        5.04      1.47 o
  -9   1   1      375.10      367.52      7.35 o
  -8   1   1       39.32       34.36      2.29 o
  -7   1   1      318.18      342.61      4.51 o
  -6   1   1     1203.37     1149.52      9.38 o
  -5   1   1     2214.59     2405.67     20.16 o
  -4   1   1      912.37      823.81      7.91 o
  -3   1   1      344.10      350.12      3.27 o
  -2   1   1     2146.09     2063.78     21.27 o
  -1   1   1     2012.81     1986.19     28.42 o
   0   1   1        1.65        2.16      1.17 o
   1   1   1     7541.79     7623.84     72.71 o
   2   1   1     1253.21     1383.99     12.43 o
   3   1   1      682.29      788.84      7.28 o
   4   1   1       20.90       15.15      0.59 o
   5   1   1      994.24     1170.03      9.53 o
   6   1   1      401.98      424.78      3.48 o
   7   1   1      349.45      339.44      3.02 o
   8   1   1      596.95      620.61      7.82 o
   9   1   1      117.26      117.45      2.39 o
  10   1   1      654.12      689.25     11.97 o
  11   1   1       13.01       11.31      3.45 o
 -11   2   1       65.63       69.08      3.86 o
 -10   2   1      318.39      340.44      7.18 o
  -9   2   1       58.28       55.23      3.49 o
  -8   2   1      375.17      387.40      7.86 o
  -7   2   1        2.21        1.49      0.73 o
  -6   2   1     1538.36     1569.77     13.53 o
  -5   2   1      294.96      265.75      2.65 o
  -4   2   1      955.58     1177.84     10.13 o
  -3   2   1        4.28        3.21      0.24 o
  -2   2   1        1.55        1.53      0.22 o
  -1   2   1     4831.88     4888.57     89.45 o
   0   2   1       31.07       30.23      0.54 o
   1   2   1      105.42       63.84      1.02 o
   2   2   1      600.59      701.56     11.62 o
   3   2   1     4875.54     4840.88     49.94 o
   4   2   1      162.08      106.26      2.28 o
   5   2   1     1369.39     1389.34     12.26 o
   6   2   1      273.11      231.16      2.54 o
   7   2   1      306.60      300.85      2.91 o
   8   2   1       22.03       23.82      0.77 o
   9   2   1        7.14        7.47      0.90 o
  10   2   1       12.91       14.31      1.30 o
  11   2   1       32.41       23.28      5.18 o
 -10   3   1       62.22       69.55     10.70 o
  -9   3   1       30.14       29.09      3.63 o
  -8   3   1       38.88       39.43      3.36 o
  -7   3   1       75.56       77.26      2.22 o
  -6   3   1     1168.42     1205.46     11.87 o
  -5   3   1      261.22      291.28      3.52 o
  -4   3   1     2741.22     2936.12     28.69 o
  -3   3   1     3750.82     3873.82     37.98 o
  -2   3   1     1176.50     1156.27     22.53 o
  -1   3   1    32159.08    31136.35    474.57 o
   0   3   1     5671.08     5762.39    118.77 o
   1   3   1       20.02        7.86      0.37 o
   2   3   1     2950.93     3069.72     37.17 o
   3   3   1    11320.08    11704.77    162.97 o
   4   3   1       90.33       78.96      1.22 o
   5   3   1      485.94      503.47      5.26 o
   6   3   1      215.83      270.66      3.30 o
   7   3   1        6.64        9.17      0.50 o
   8   3   1       43.25       44.48      0.93 o
   9   3   1       27.34       23.82      1.45 o
  10   3   1       33.83       41.03      2.02 o
  11   3   1        6.41        6.30      1.84 o
  12   3   1      152.56      154.66      7.31 o
 -10   4   1       90.41      106.90      7.02 o
  -9   4   1        2.07        1.25      1.09 o
  -8   4   1      689.79      726.99     11.97 o
  -7   4   1      295.53      307.06      5.63 o
  -6   4   1     1524.78     1544.43     20.41 o
  -5   4   1      134.91      132.52      2.54 o
  -4   4   1     1170.70     1092.98     10.66 o
  -3   4   1        2.96        1.43      0.47 o
  -2   4   1       56.36       46.15      0.97 o
  -1   4   1     4803.22     4996.45     56.61 o
   0   4   1     2150.94     2320.18     22.34 o
   1   4   1      104.93       94.89      1.05 o
   2   4   1     1512.03     1681.31     13.88 o
   3   4   1     1343.76     1367.85     15.03 o
   4   4   1     2141.14     2319.41     19.46 o
   5   4   1     3884.94     4021.49     34.64 o
   6   4   1      412.93      385.59      3.47 o
   7   4   1      332.50      326.89      3.11 o
   8   4   1      411.00      396.29      3.91 o
   9   4   1       48.05       48.02      1.73 o
  10   4   1       18.14       18.55      1.36 o
  11   4   1        0.56        1.27      1.67 o
  12   4   1       41.57       47.74      7.54 o
 -10   5   1       73.01       72.82      3.46 o
  -9   5   1        1.48        0.80      1.11 o
  -8   5   1       37.65       45.20      2.41 o
  -7   5   1      223.91      216.58      4.60 o
  -6   5   1      226.27      241.47      5.59 o
  -5   5   1      574.09      549.74      7.13 o
  -4   5   1      615.53      646.28      7.62 o
  -3   5   1       11.18       12.78      0.68 o
  -2   5   1     1451.15     1592.01     14.26 o
  -1   5   1     7323.81     7718.69    112.77 o
   0   5   1        1.50       -0.25      0.25 o
   1   5   1     3552.88     3447.59     34.26 o
   2   5   1       38.90       37.10      1.21 o
   3   5   1     3101.53     3079.89     38.31 o
   4   5   1     1107.86     1222.26     12.53 o
   5   5   1      429.21      399.49      3.94 o
   6   5   1      571.19      607.51      5.15 o
   7   5   1      182.89      199.72      2.36 o
   8   5   1      331.68      327.00      3.77 o
   9   5   1       84.97       73.02      2.43 o
  10   5   1      286.29      242.67     20.88 o
  11   5   1        0.84        0.67      2.01 o
  12   5   1       50.29       53.82      4.35 o
  -9   6   1       96.29      104.51      3.94 o
  -8   6   1      220.46      226.96      5.43 o
  -7   6   1       25.68       25.76      2.92 o
  -6   6   1      202.59      200.70      5.44 o
  -5   6   1     1058.53     1111.70     17.54 o
  -4   6   1     1357.29     1329.95     16.66 o
  -3   6   1      576.61      565.87      6.57 o
  -2   6   1      617.04      537.08      5.19 o
  -1   6   1      356.74      440.54      4.47 o
   0   6   1        0.58        0.23      0.34 o
   1   6   1       55.02       52.41      0.85 o
   2   6   1       51.19       56.24      0.81 o
   3   6   1      360.70      402.91      3.76 o
   4   6   1      376.00      366.29      3.76 o
   5   6   1        7.77        3.78      0.39 o
   6   6   1     1221.53     1285.56     10.85 o
   7   6   1      506.64      471.83      4.78 o
   8   6   1     1123.15     1164.84     22.16 o
   9   6   1       27.37       27.93      1.86 o
  10   6   1      677.99      666.53      9.44 o
  11   6   1        2.01        2.01      2.01 o
  -8   7   1      221.38      223.46      5.45 o
  -7   7   1        0.23        0.52      1.15 o
  -6   7   1        1.68        0.39      1.59 o
  -5   7   1       24.75       17.82      2.18 o
  -4   7   1        3.11        1.30      1.21 o
  -3   7   1      446.35      468.38      7.87 o
  -2   7   1      641.23      645.38      5.77 o
  -1   7   1      344.09      341.98      4.11 o
   0   7   1      201.88      218.30      2.30 o
   1   7   1     3432.91     3629.16     43.23 o
   2   7   1      154.74      148.56      1.80 o
   3   7   1     2548.44     2603.56     21.91 o
   4   7   1        0.82        1.87      0.41 o
   5   7   1       57.70       57.64      1.09 o
   6   7   1      473.93      482.82      5.43 o
   7   7   1      107.17      112.45      1.91 o
   8   7   1      191.65      203.92      3.56 o
   9   7   1        5.16        6.45      0.88 o
  10   7   1      506.09      481.80      9.95 o
  11   7   1       44.76       44.91      3.18 o
  -8   8   1       21.58       16.33      3.64 o
  -7   8   1       92.48       90.48      5.17 o
  -6   8   1      177.76      179.15      4.61 o
  -5   8   1       83.56       79.22      2.94 o
  -4   8   1      114.89      110.04      4.90 o
  -3   8   1     4066.17     4054.37     49.00 o
  -2   8   1      812.89      800.74      9.24 o
  -1   8   1       92.79       80.68      1.56 o
   0   8   1      299.17      279.38      2.86 o
   1   8   1       89.66       70.09      1.22 o
   2   8   1      545.99      549.48      5.31 o
   3   8   1      604.66      588.45      5.69 o
   4   8   1        2.93        5.71      0.65 o
   5   8   1      176.39      181.75      2.10 o
   6   8   1       84.34       72.45      1.27 o
   7   8   1        8.18        9.19      0.58 o
   8   8   1       99.60       88.89      7.05 o
   9   8   1      108.34       94.67      2.99 o
  10   8   1      361.57      369.23      8.18 o
  11   8   1        0.16        1.31      1.52 o
  -7   9   1       14.68       10.31      4.40 o
  -6   9   1      129.55      136.00      4.34 o
  -5   9   1       17.58       12.98      1.67 o
  -4   9   1       32.79       39.73      2.53 o
  -3   9   1       92.72       87.88      4.34 o
  -2   9   1       17.01       15.45      1.88 o
  -1   9   1      200.14      194.01      2.45 o
   0   9   1      151.42      136.36      2.01 o
   1   9   1      830.48      797.61      8.13 o
   2   9   1       80.78       83.28      1.34 o
   3   9   1     1216.11     1174.18     11.88 o
   4   9   1       38.21       36.80      1.13 o
   5   9   1      833.85      828.00      8.20 o
   6   9   1      161.55      168.72      2.37 o
   7   9   1      165.67      180.67      2.45 o
   8   9   1       48.32       47.62      1.92 o
   9   9   1       10.08       10.14      1.29 o
  10   9   1       19.46       25.28      4.01 o
  -6  10   1       30.62       26.63      5.49 o
  -5  10   1        0.19        0.47      1.75 o
  -4  10   1      262.27      265.75      7.08 o
  -3  10   1      345.84      323.96      8.19 o
  -2  10   1       36.53       39.95      2.25 o
  -1  10   1      809.21      815.98      9.55 o
   0  10   1      152.73      145.27      2.53 o
   1  10   1     1411.15     1393.57     14.09 o
   2  10   1        6.53        7.04      0.93 o
   3  10   1        6.43        7.15      1.28 o
   4  10   1      149.39      150.96      2.24 o
   5  10   1      328.22      324.88      3.76 o
   6  10   1       41.74       39.01      1.31 o
   7  10   1        8.03        6.65      0.88 o
   8  10   1      212.39      191.58      4.25 o
   9  10   1        0.96       -0.58      1.89 o
  10  10   1        1.18        0.47      1.56 o
  -5  11   1       42.67       36.71      3.69 o
  -4  11   1      211.27      231.15      7.60 o
  -3  11   1       52.65       34.39      5.18 o
  -2  11   1       16.89       20.41      2.33 o
  -1  11   1       34.71       37.09      2.27 o
   0  11   1       17.04       11.78      1.52 o
   1  11   1      366.38      345.93      4.54 o
   2  11   1       21.26       19.93      1.53 o
   3  11   1      287.64      268.97      4.43 o
   4  11   1       58.72       65.27      1.70 o
   5  11   1      310.25      297.34     12.57 o
   6  11   1      191.49      212.88      4.03 o
   7  11   1      129.78      128.58      3.69 o
   8  11   1      386.78      398.57      7.66 o
   9  11   1       10.62        9.88      1.62 o
  -4  12   1       50.33       49.65      4.90 o
  -3  12   1       21.54       19.58      2.65 o
  -2  12   1       71.91       74.97      8.02 o
  -1  12   1      152.43      148.42      4.18 o
   0  12   1        3.05       -0.46      0.86 o
   1  12   1      361.49      391.04      8.18 o
   2  12   1        9.98       11.82      1.68 o
   3  12   1      156.26      181.61      5.52 o
   4  12   1       99.17      103.68      3.66 o
   5  12   1        1.46        1.20      1.92 o
   6  12   1       19.90       18.41      2.33 o
   7  12   1       41.04       39.21      2.71 o
   8  12   1      195.26      193.76      4.77 o
  -2  13   1       79.80      102.60      5.01 o
  -1  13   1       44.75       55.49      4.68 o
   1  13   1       12.66       10.70      2.01 o
   2  13   1       10.34       10.36      2.67 o
   3  13   1       57.09       51.81      3.78 o
   4  13   1       13.50       14.09      1.67 o
   5  13   1      186.10      173.07      6.02 o
   6  13   1       78.13       84.78      4.02 o
   7  13   1       23.39       22.49      2.03 o
   1  14   1       77.66       81.19      4.51 o
   2  14   1        5.91        5.68      2.01 o
   3  14   1       56.48       72.87      5.35 o
   4  14   1       26.53       24.73      2.96 o
  -6 -12   2       14.80       16.37      1.31 o
  -5 -12   2      164.13      171.15      3.67 o
  -4 -12   2       67.32       58.72      2.91 o
  -3 -12   2       39.91       41.53      2.15 o
  -2 -12   2        0.58       -0.21      1.05 o
  -1 -12   2      132.08      139.07      3.78 o
   0 -12   2        6.46        6.96      1.28 o
   1 -12   2       34.98       35.77      3.34 o
  -8 -11   2       83.02       94.31      3.58 o
  -7 -11   2      137.86      140.05      4.01 o
  -6 -11   2      130.68      132.07      2.87 o
  -5 -11   2       92.94      100.86      2.56 o
  -4 -11   2       15.76       11.84      1.16 o
  -3 -11   2       82.92       88.86      2.38 o
  -2 -11   2      175.10      203.40      3.77 o
  -1 -11   2       18.47       17.07      1.50 o
   0 -11   2      274.65      313.78      6.86 o
   1 -11   2       17.36       12.78      1.20 o
   2 -11   2      124.02      145.74      8.36 o
   3 -11   2       10.70        9.95      5.01 o
  -9 -10   2        5.83        6.45      1.31 o
  -8 -10   2       79.92       79.24      2.88 o
  -7 -10   2      377.31      405.52      8.03 o
  -6 -10   2        3.55        3.18      0.91 o
  -5 -10   2       55.04       63.04      2.17 o
  -4 -10   2       12.34        8.87      0.95 o
  -3 -10   2      383.85      390.84      5.47 o
  -2 -10   2       83.68       65.49      1.88 o
  -1 -10   2      206.53      213.22      3.29 o
   0 -10   2       43.96       39.22      1.58 o
   1 -10   2       24.26       26.39      1.44 o
   2 -10   2       10.81        8.63      1.02 o
   3 -10   2        9.81        9.02      1.46 o
   4 -10   2      187.52      209.83      6.83 o
  -9  -9   2       63.87       62.51      6.02 o
  -8  -9   2       28.19       33.09      3.68 o
  -7  -9   2      178.86      171.82      8.36 o
  -6  -9   2        1.88        2.34      2.01 o
  -5  -9   2      235.21      219.03      3.47 o
  -4  -9   2      319.18      333.21      5.18 o
  -3  -9   2      129.61      126.02      2.66 o
  -2  -9   2      116.13      119.65      2.51 o
  -1  -9   2      250.67      256.01      3.55 o
   0  -9   2      493.81      512.43      6.25 o
   1  -9   2        1.43       -0.54      0.60 o
   2  -9   2      246.14      245.63      4.45 o
   3  -9   2        7.82        3.16      1.76 o
   4  -9   2      495.54      454.79      9.94 o
   5  -9   2       10.53        6.82      1.86 o
   6  -9   2      138.62      155.66      6.35 o
 -10  -8   2        3.11        4.01      2.34 o
  -9  -8   2       34.18       31.42      8.36 o
  -8  -8   2       68.41       60.17      4.68 o
  -7  -8   2      167.46      172.49     10.03 o
  -6  -8   2      130.08      138.48      3.03 o
  -5  -8   2      537.02      543.15      8.42 o
  -4  -8   2      154.62      153.24      3.21 o
  -3  -8   2      741.31      719.71     10.48 o
  -2  -8   2      190.12      175.11      3.08 o
  -1  -8   2      366.20      353.87      4.13 o
   0  -8   2      334.90      320.88      3.32 o
   1  -8   2      103.24       99.68      1.66 o
   2  -8   2        7.59        7.27      0.69 o
   3  -8   2        2.12        3.12      0.65 o
   4  -8   2      152.73      154.58      4.92 o
   5  -8   2        4.07        2.52      1.41 o
   6  -8   2       10.61        4.98      1.69 o
   7  -8   2       12.22        7.37      4.17 o
 -11  -7   2       35.14       34.43      3.34 o
 -10  -7   2      252.34      261.40      8.69 o
  -9  -7   2      385.45      396.45     20.39 o
  -8  -7   2       41.26       38.11      3.68 o
  -7  -7   2      334.64      325.25      9.03 o
  -6  -7   2       41.89       35.77      3.34 o
  -5  -7   2       98.05       91.92      3.84 o
  -4  -7   2        3.24        3.37      1.36 o
  -3  -7   2     1339.33     1293.41     14.73 o
  -2  -7   2       23.96       24.78      1.18 o
  -1  -7   2      381.67      375.09      5.07 o
   0  -7   2        1.59        1.97      0.64 o
   1  -7   2       16.43       13.28      0.64 o
   2  -7   2      653.34      643.70      6.59 o
   3  -7   2        9.69       10.23      0.62 o
   4  -7   2      604.62      596.65     10.46 o
   5  -7   2       61.56       54.09      5.53 o
   6  -7   2      183.67      174.29      5.62 o
   7  -7   2       62.35       70.13      7.52 o
 -11  -6   2        1.16        1.67      2.34 o
 -10  -6   2      245.79      266.08      8.69 o
  -9  -6   2      187.29      180.17     12.37 o
  -8  -6   2      132.54      113.65      5.01 o
  -7  -6   2       30.58       36.41      2.33 o
  -6  -6   2       64.36       54.15      2.92 o
  -5  -6   2      509.80      505.39      8.63 o
  -4  -6   2       41.27       39.90      2.09 o
  -3  -6   2     1214.23     1179.91     16.45 o
  -2  -6   2     1260.16     1241.00     16.55 o
  -1  -6   2      825.11      782.96      8.70 o
   0  -6   2      348.02      321.72      3.83 o
   1  -6   2      429.59      429.22      4.03 o
   2  -6   2      526.69      536.34      4.76 o
   3  -6   2        5.80        6.29      0.49 o
   4  -6   2        3.77        4.87      0.93 o
   5  -6   2        9.14        7.64      1.30 o
   6  -6   2       13.02        7.49      1.36 o
   7  -6   2        1.77        2.35      2.20 o
   8  -6   2        1.34       -1.02      2.08 o
 -11  -5   2        0.24        1.34      2.01 o
 -10  -5   2      352.26      345.97     10.03 o
  -9  -5   2      326.08      350.03     14.05 o
  -8  -5   2      694.00      704.41     13.47 o
  -7  -5   2     1410.33     1444.49     29.75 o
  -6  -5   2      185.30      198.91      4.47 o
  -5  -5   2      748.51      723.88     13.25 o
  -4  -5   2      244.11      247.17      4.51 o
  -3  -5   2      792.84      804.20     12.04 o
  -2  -5   2      298.23      301.40      5.44 o
  -1  -5   2     1573.17     1621.99     20.76 o
   0  -5   2      188.23      186.00      2.30 o
   1  -5   2       65.87       56.59      1.45 o
   2  -5   2      914.75      896.69      8.54 o
   3  -5   2       20.52       16.87      0.69 o
   4  -5   2      702.47      691.19      6.88 o
   5  -5   2      279.45      277.28      5.70 o
   6  -5   2      297.76      305.19      6.02 o
   7  -5   2      194.41      198.90      6.92 o
   8  -5   2      143.28      151.70      6.29 o
   9  -5   2      129.34      131.46      7.11 o
 -11  -4   2      107.01       95.27      7.69 o
 -10  -4   2      115.66      130.94      4.33 o
  -9  -4   2       34.46       28.25      2.36 o
  -8  -4   2       17.58       12.65      1.86 o
  -7  -4   2      116.24      123.62      5.35 o
  -6  -4   2      427.81      412.83      5.96 o
  -5  -4   2      406.80      400.98      5.95 o
  -4  -4   2      484.10      494.41      6.29 o
  -3  -4   2      683.41      696.35      8.31 o
  -2  -4   2      406.56      345.33      4.49 o
  -1  -4   2       49.08       26.67      0.96 o
   0  -4   2     3569.71     3546.72     43.15 o
   1  -4   2     2380.33     2622.22     22.13 o
   2  -4   2     5498.41     5608.18     52.99 o
   3  -4   2       20.19       18.75      1.01 o
   4  -4   2      397.32      401.80      3.83 o
   5  -4   2       55.01       53.89      1.98 o
   6  -4   2       21.36       22.69      2.09 o
   7  -4   2       23.73       23.83      2.08 o
   8  -4   2       92.54       90.39      4.94 o
   9  -4   2        7.17        6.33      1.65 o
 -11  -3   2       36.35       36.77      3.68 o
 -10  -3   2       62.33       51.49      2.97 o
  -9  -3   2       96.14       96.08      3.37 o
  -8  -3   2       52.53       55.57      2.06 o
  -7  -3   2      257.52      250.45      4.73 o
  -6  -3   2      316.75      313.41      4.64 o
  -5  -3   2     6670.59     6842.47    127.51 o
  -4  -3   2     3292.13     3556.48     47.09 o
  -3  -3   2      925.71      870.79     11.50 o
  -2  -3   2     1198.37     1300.05     12.94 o
  -1  -3   2       11.91        6.76      0.41 o
   0  -3   2      310.06      295.96      3.26 o
   1  -3   2        2.42        0.40      0.45 o
   2  -3   2     2675.54     2924.97     24.50 o
   3  -3   2      307.30      352.32      3.12 o
   4  -3   2      780.73      745.88      5.83 o
   5  -3   2      126.20      123.10      2.17 o
   6  -3   2     1482.15     1500.51     22.67 o
   7  -3   2      370.06      369.50      6.86 o
   8  -3   2      174.97      186.39      5.03 o
   9  -3   2       89.68       97.36      3.32 o
  10  -3   2       45.09       32.43      8.19 o
 -11  -2   2      101.83      108.97      8.69 o
 -10  -2   2       16.70       21.00      1.92 o
  -9  -2   2      261.05      280.21      5.52 o
  -8  -2   2      111.99       94.38      2.60 o
  -7  -2   2       21.71       19.66      1.27 o
  -6  -2   2        6.21        8.11      0.83 o
  -5  -2   2       12.86        8.09      0.93 o
  -4  -2   2        0.37       -0.11      0.58 o
  -3  -2   2     1382.61     1482.18     16.57 o
  -2  -2   2     2196.46     2305.07     22.78 o
  -1  -2   2      107.14       95.67      1.85 o
   0  -2   2     3962.40     3807.42     37.25 o
   1  -2   2       25.23       10.67      0.60 o
   2  -2   2     7668.31     7747.37     66.85 o
   3  -2   2       34.09       33.41      1.17 o
   4  -2   2     4293.31     4483.34     30.22 o
   5  -2   2        6.67        6.20      0.55 o
   6  -2   2      505.39      506.68      5.84 o
   7  -2   2      217.82      201.44      4.19 o
   8  -2   2      365.33      375.64      7.26 o
   9  -2   2        6.50        2.82      1.68 o
  10  -2   2       44.19       42.96      3.90 o
 -11  -1   2       14.84        8.36      3.34 o
 -10  -1   2      211.46      202.15      4.97 o
  -9  -1   2       43.10       51.01      2.52 o
  -8  -1   2        4.53        2.94      1.01 o
  -7  -1   2      305.73      288.08      4.27 o
  -6  -1   2       35.19       38.08      1.07 o
  -5  -1   2     2581.81     2579.73     26.69 o
  -4  -1   2     1469.48     1521.98     14.09 o
  -3  -1   2     7568.63     7363.35    102.12 o
  -2  -1   2     8515.46     8948.11    140.60 o
  -1  -1   2       31.83       16.15      1.44 o
   0  -1   2     3551.12     3615.37     38.29 o
   1  -1   2        3.92        3.19      0.46 o
   2  -1   2      132.07      169.41      1.78 o
   3  -1   2      468.99      506.68      3.99 o
   4  -1   2        3.43        2.21      0.19 o
   5  -1   2       44.31       51.71      1.15 o
   6  -1   2     1370.88     1417.60     12.42 o
   7  -1   2      253.25      243.12      3.40 o
   8  -1   2        1.24        0.00      1.00 o
   9  -1   2      153.98      157.63      3.29 o
  10  -1   2       25.64       30.18      3.60 o
  11  -1   2       60.10       66.60      3.79 o
 -11   0   2        2.13        2.56      2.39 o
 -10   0   2      210.65      217.80      5.80 o
  -9   0   2      332.13      354.63      6.85 o
  -8   0   2       53.35       59.52      2.23 o
  -7   0   2     1634.23     1694.20     18.61 o
  -6   0   2       51.79       45.84      1.00 o
  -5   0   2      639.55      639.03      6.45 o
  -4   0   2        0.69        0.54      0.26 o
  -3   0   2      261.12      279.67      5.74 o
  -2   0   2     5610.62     5893.40     71.46 o
  -1   0   2    12948.73    13503.68    177.84 o
   0   0   2     1759.86     1848.81     34.13 o
   1   0   2     2458.11     2691.77     22.69 o
   2   0   2       26.54       10.59      0.52 o
   3   0   2        0.51        1.20      0.40 o
   4   0   2      489.88      435.14      4.32 o
   5   0   2      613.89      616.19      6.15 o
   6   0   2     2360.39     2359.89     19.30 o
   7   0   2      255.83      234.69      3.15 o
   8   0   2       60.09       58.14      1.74 o
   9   0   2      101.41       93.06      3.53 o
  10   0   2        0.64        0.78      0.97 o
  11   0   2        7.15        7.39      1.45 o
 -11   1   2      105.66      106.10      6.26 o
 -10   1   2      116.44      120.29      4.37 o
  -9   1   2        4.79        4.61      1.38 o
  -8   1   2      628.68      615.80     11.42 o
  -7   1   2      687.86      701.33      9.03 o
  -6   1   2      102.27      104.03      1.60 o
  -5   1   2     2231.51     2422.84     21.92 o
  -4   1   2      858.54     1030.80     10.27 o
  -3   1   2     1893.88     1913.11     19.60 o
  -2   1   2     3653.57     3428.31     36.07 o
  -1   1   2     4391.00     4291.72     79.47 o
   0   1   2    17031.53    15616.63    261.02 o
   1   1   2     1490.69     1633.31     32.94 o
   2   1   2     1904.69     1857.11     18.16 o
   3   1   2      170.17      166.75      1.80 o
   4   1   2      579.45      702.87     14.81 o
   5   1   2      191.77      183.11      2.19 o
   6   1   2       26.81       35.51      0.88 o
   7   1   2        1.28        0.02      0.47 o
   8   1   2      204.31      213.11      3.01 o
   9   1   2      238.46      252.23      3.15 o
  10   1   2      194.16      175.76      3.96 o
  11   1   2       91.01       93.96      4.41 o
 -11   2   2        2.57        3.66      3.18 o
 -10   2   2       33.65       34.16      4.00 o
  -9   2   2       72.12       71.02      4.26 o
  -8   2   2      611.21      609.02     10.63 o
  -7   2   2     1325.40     1317.77     17.72 o
  -6   2   2       17.16       17.49      0.72 o
  -5   2   2     2838.03     2902.82     26.22 o
  -4   2   2      371.63      423.67      3.87 o
  -3   2   2     1389.06     1477.91     12.56 o
  -2   2   2      232.88      287.84      3.16 o
  -1   2   2      994.30     1117.05     10.42 o
   0   2   2     1225.72     1253.62     14.64 o
   1   2   2    12027.48    12007.83    167.67 o
   2   2   2       18.53       15.26      1.01 o
   3   2   2      169.43      166.08      1.84 o
   4   2   2     3358.13     3621.35     29.93 o
   5   2   2     1122.85     1163.23      9.03 o
   6   2   2     1096.51     1068.83      8.98 o
   7   2   2      700.89      709.47      6.49 o
   8   2   2     1074.42     1017.60      9.36 o
   9   2   2      648.41      648.83      7.53 o
  10   2   2       19.77       20.16      2.62 o
  11   2   2      106.79      102.51      5.44 o
 -11   3   2       67.18       73.47      5.19 o
 -10   3   2        2.09       -0.73      1.83 o
  -9   3   2      137.38      136.50      4.21 o
  -8   3   2      297.47      308.04      6.32 o
  -7   3   2       63.04       62.71      3.19 o
  -6   3   2       37.38       30.91      1.29 o
  -5   3   2      163.21      180.73      2.51 o
  -4   3   2       40.91       49.11      1.17 o
  -3   3   2       69.32      100.87      1.57 o
  -2   3   2      693.66      731.60      7.95 o
  -1   3   2      849.24      889.46     10.79 o
   0   3   2     4859.04     5007.68     45.48 o
   1   3   2     2082.25     2431.65     28.72 o
   2   3   2    18824.43    18553.80    249.24 o
   3   3   2     2844.35     2968.67     54.85 o
   4   3   2     9697.11     9851.79    106.21 o
   5   3   2      485.70      529.47      4.82 o
   6   3   2       39.41       48.97      0.94 o
   7   3   2        0.91       -0.20      0.33 o
   8   3   2       72.98       71.98      1.41 o
   9   3   2      184.98      197.64      2.86 o
  10   3   2      156.29      155.38      2.97 o
  11   3   2      327.04      320.07     25.60 o
  12   3   2       19.22       12.38      2.47 o
 -10   4   2        0.56       -1.00      2.69 o
  -9   4   2        6.00       10.86      6.35 o
  -8   4   2       43.90       23.73      4.01 o
  -7   4   2      262.42      241.87      7.09 o
  -6   4   2       15.45        7.32      1.58 o
  -5   4   2     1184.50     1123.53     11.90 o
  -4   4   2      175.47      170.44      2.42 o
  -3   4   2     1997.03     1973.82     19.79 o
  -2   4   2     5786.60     5893.26     96.40 o
  -1   4   2      248.98      177.43      2.03 o
   0   4   2      795.79      711.33      7.19 o
   1   4   2        1.31       -0.31      0.31 o
   2   4   2     3611.71     3816.34     47.17 o
   3   4   2      597.67      579.98      5.17 o
   4   4   2     7687.27     8144.97     65.31 o
   5   4   2       49.84       55.11      1.14 o
   6   4   2     1980.52     2079.40     16.78 o
   7   4   2      626.53      668.89      6.29 o
   8   4   2      370.88      368.31      3.87 o
   9   4   2      413.03      421.95      5.38 o
  10   4   2      342.18      298.76      7.07 o
  11   4   2      403.58      405.30      6.05 o
  12   4   2        0.05       -0.06      2.33 o
 -10   5   2       43.16       31.96      7.19 o
  -9   5   2      233.91      255.14      8.30 o
  -8   5   2       26.87       26.65      1.92 o
  -7   5   2      400.92      408.56      8.03 o
  -6   5   2      149.48      141.86      3.21 o
  -5   5   2       12.94       11.56      1.12 o
  -4   5   2       71.06       69.73      1.45 o
  -3   5   2        9.73       13.15      1.06 o
  -2   5   2      448.36      476.16      5.53 o
  -1   5   2       35.03       32.21      0.87 o
   0   5   2      706.38      712.69      6.87 o
   1   5   2        1.54        0.93      0.23 o
   2   5   2     4916.56     4932.44     50.03 o
   3   5   2       40.45       47.13      0.81 o
   4   5   2     5317.52     5389.94     55.31 o
   5   5   2       24.49       15.11      0.81 o
   6   5   2     2309.75     2355.13     24.63 o
   7   5   2        9.32        9.17      0.65 o
   8   5   2      276.88      236.51      4.21 o
   9   5   2        1.43        1.50      0.52 o
  10   5   2       81.70       79.13      2.25 o
  11   5   2      104.45       94.20      3.15 o
  12   5   2        0.23       -1.05      1.05 o
  -9   6   2       10.80        7.94      2.07 o
  -8   6   2       41.67       36.70      2.53 o
  -7   6   2       35.60       40.28      2.65 o
  -6   6   2        0.05       -0.29      0.92 o
  -5   6   2      755.03      725.41     12.63 o
  -4   6   2        8.65        8.55      0.69 o
  -3   6   2     3735.47     3844.67     41.41 o
  -2   6   2     2914.42     3060.89     24.51 o
  -1   6   2     2708.46     2848.27     24.34 o
   0   6   2      509.08      423.19      4.15 o
   1   6   2      118.27       96.57      2.90 o
   2   6   2      363.58      299.63      2.82 o
   3   6   2      225.77      216.89      2.19 o
   4   6   2      804.52      899.97      9.77 o
   5   6   2        4.52        7.33      0.57 o
   6   6   2     1085.25     1081.42     10.61 o
   7   6   2      198.65      188.52      3.61 o
   8   6   2      240.21      252.33      6.53 o
   9   6   2       67.29       70.82      1.89 o
  10   6   2        1.74       -0.24      0.84 o
  11   6   2       83.15       85.88      3.13 o
  -9   7   2      241.73      272.97      9.11 o
  -8   7   2        8.64        5.24      1.49 o
  -7   7   2      539.69      553.91     10.10 o
  -6   7   2        1.85       -0.09      1.65 o
  -5   7   2      318.93      302.76      6.48 o
  -4   7   2       12.27       12.21      1.10 o
  -3   7   2      353.00      346.05      4.83 o
  -2   7   2      121.17      118.37      1.58 o
  -1   7   2      524.14      540.53      5.76 o
   0   7   2       53.96       54.12      1.15 o
   1   7   2      798.38      826.78      7.68 o
   2   7   2     3274.11     3435.88     27.45 o
   3   7   2        6.68        8.40      0.47 o
   4   7   2     1186.32     1165.35     12.31 o
   5   7   2       36.08       38.40      1.16 o
   6   7   2      391.45      353.56      4.33 o
   7   7   2      292.12      286.50      3.85 o
   8   7   2      184.10      185.98      2.85 o
   9   7   2      126.44      130.94      2.70 o
  10   7   2       43.41       26.08      2.12 o
  11   7   2        1.45        2.22      1.16 o
  -8   8   2       14.59       19.93      4.38 o
  -7   8   2       31.35       27.25      3.98 o
  -6   8   2        1.72        2.64      1.65 o
  -5   8   2        3.88        1.03      1.42 o
  -4   8   2      156.53      164.99      7.83 o
  -3   8   2     1530.17     1509.00     19.24 o
  -2   8   2      351.94      349.28      4.42 o
  -1   8   2     1406.45     1397.60     13.08 o
   0   8   2      280.42      266.55      3.05 o
   1   8   2      655.53      642.53      6.41 o
   2   8   2     2057.36     2139.73     17.80 o
   3   8   2       20.41       21.53      1.29 o
   4   8   2      127.36      109.49      2.26 o
   5   8   2        2.68        2.15      0.61 o
   6   8   2       36.85       34.12      1.24 o
   7   8   2      171.87      168.50      3.28 o
   8   8   2      369.74      342.94      5.59 o
   9   8   2      471.55      458.64      6.95 o
  10   8   2       59.67       34.94      6.69 o
  11   8   2       93.32      107.34      4.33 o
  -7   9   2      266.77      291.83      8.75 o
  -6   9   2        7.58        3.19      1.93 o
  -5   9   2      595.38      589.65     13.09 o
  -4   9   2       93.12       80.14      4.91 o
  -3   9   2        8.34        6.07      1.49 o
  -2   9   2      107.09      112.47      2.99 o
  -1   9   2      170.47      170.26      2.79 o
   0   9   2       87.54       85.05      1.63 o
   1   9   2       65.84       68.19      1.33 o
   2   9   2      541.92      562.82      5.31 o
   3   9   2       12.45       12.21      1.12 o
   4   9   2     1041.12      998.16     11.07 o
   5   9   2      153.12      154.57      2.90 o
   6   9   2      408.88      410.76      5.93 o
   7   9   2      259.07      266.28      4.61 o
   8   9   2      122.18      123.27      3.84 o
   9   9   2      497.48      490.02      7.75 o
  10   9   2       37.28       43.93      2.28 o
  11   9   2      136.14      145.74      5.44 o
  -6  10   2       27.25       36.92      2.95 o
  -5  10   2       33.69       37.31      2.57 o
  -4  10   2      101.26       85.48      3.20 o
  -3  10   2       59.26       59.28      2.72 o
  -2  10   2       19.31       13.60      2.39 o
  -1  10   2       16.90       14.08      1.37 o
   0  10   2      895.30      899.83      8.79 o
   1  10   2      177.04      170.69      2.61 o
   2  10   2      322.02      322.64      4.53 o
   3  10   2       37.87       37.91      1.48 o
   4  10   2     1002.86     1039.23     12.49 o
   5  10   2       52.07       54.45      2.03 o
   6  10   2       90.03      100.61      2.40 o
   7  10   2       21.43       24.02      2.28 o
   8  10   2       52.70       51.81      3.31 o
   9  10   2      218.20      196.49      5.42 o
  10  10   2       45.36       40.49      2.67 o
  -5  11   2      319.33      323.02      7.07 o
  -4  11   2      145.53      136.47      7.19 o
  -3  11   2      285.27      283.27      6.33 o
  -2  11   2       27.19       32.39      2.24 o
  -1  11   2       26.65       15.63      1.20 o
   0  11   2      335.44      348.67      4.76 o
   1  11   2        6.11        4.74      0.86 o
   2  11   2      501.22      502.95      6.44 o
   3  11   2       15.87       14.87      1.59 o
   4  11   2       13.77       10.44      0.94 o
   5  11   2       52.73       52.05      1.80 o
   6  11   2      290.42      266.76      4.88 o
   7  11   2       68.90       63.64      6.12 o
   8  11   2      133.70      124.79      4.60 o
   9  11   2       44.15       48.23      4.35 o
  -4  12   2        1.71        2.14      1.67 o
  -3  12   2      117.87      113.55      4.33 o
  -2  12   2        3.14        5.04      1.42 o
  -1  12   2       68.52       61.86      3.31 o
   0  12   2      134.18      127.36      3.82 o
   1  12   2       14.84        7.39      0.86 o
   2  12   2      236.86      226.16      4.04 o
   3  12   2       58.62       59.30      2.32 o
   4  12   2      394.01      431.74     11.70 o
   5  12   2        6.11       10.09      2.06 o
   6  12   2      205.13      233.60      7.46 o
   7  12   2       49.57       61.13      4.14 o
   8  12   2       23.04       24.85      1.92 o
   9  12   2       20.52       23.42      1.81 o
  -2  13   2       81.27       87.34      4.13 o
  -1  13   2      153.34      159.45      9.69 o
   0  13   2      132.15      154.10      5.35 o
   1  13   2        5.75        1.67      1.67 o
   2  13   2      114.66      130.39      5.28 o
   3  13   2       12.73       12.47      1.84 o
   4  13   2      103.49       99.14      4.73 o
   5  13   2       25.36       23.79      3.34 o
   6  13   2        7.25        5.36      1.89 o
   7  13   2       55.40       53.30      4.00 o
   2  14   2       20.97       17.72      2.34 o
   3  14   2       14.58       14.16      1.76 o
   4  14   2      100.48      108.77      7.35 o
   5  14   2        0.38        1.64      1.96 o
   6  14   2      217.30      243.86      5.79 o
  -4 -12   3       83.17       96.29      2.81 o
  -3 -12   3        3.62        3.68      2.05 o
  -2 -12   3      227.51      237.24      4.42 o
  -1 -12   3       10.77        7.10      1.28 o
  -7 -11   3        3.01        4.30      1.46 o
  -6 -11   3      125.28      126.69      3.01 o
  -5 -11   3       34.99       43.50      2.11 o
  -4 -11   3       35.45       32.38      1.86 o
  -3 -11   3        0.96        0.05      0.95 o
  -2 -11   3      146.73      152.61      3.50 o
  -1 -11   3       18.00       24.79      1.52 o
   0 -11   3      299.75      300.41      5.52 o
   1 -11   3       49.59       61.49      2.72 o
   2 -11   3       25.78       29.08      3.68 o
  -8 -10   3       72.56       75.38      4.02 o
  -7 -10   3      107.37      101.29      8.02 o
  -6 -10   3      162.10      180.51      7.35 o
  -5 -10   3       50.29       52.67      2.32 o
  -4 -10   3      171.39      192.10      3.81 o
  -3 -10   3       50.34       46.47      1.94 o
  -2 -10   3      181.83      201.20      4.33 o
  -1 -10   3      245.40      243.79      4.28 o
   0 -10   3      129.91      132.12      2.81 o
   1 -10   3       23.77       19.18      1.28 o
   2 -10   3       26.09       23.17      1.31 o
   3 -10   3       17.01       16.71      6.69 o
   4 -10   3       54.64       69.30      4.88 o
  -9  -9   3      139.88      165.80      7.35 o
  -8  -9   3      153.71      163.46      9.03 o
  -7  -9   3      292.68      293.49      9.36 o
  -6  -9   3      591.80      603.70     15.38 o
  -5  -9   3        5.74        1.56      0.90 o
  -4  -9   3        4.32        5.04      0.92 o
  -3  -9   3        0.99        0.69      0.86 o
  -2  -9   3      119.73      121.28      2.78 o
  -1  -9   3        4.06        3.95      0.71 o
   0  -9   3       35.70       42.71      1.50 o
   1  -9   3       58.06       64.14      1.85 o
   2  -9   3      161.93      158.69      3.62 o
   3  -9   3      200.85      180.17     21.04 o
   4  -9   3        7.84        8.48      2.84 o
   5  -9   3      262.59      287.85     12.87 o
 -10  -8   3       11.12       19.05      4.68 o
  -9  -8   3      101.28      108.97      5.68 o
  -8  -8   3       17.30       11.03      4.35 o
  -7  -8   3      365.10      344.64     10.03 o
  -6  -8   3      116.14      119.34      5.35 o
  -5  -8   3      104.19       88.56      3.51 o
  -4  -8   3      659.62      659.82      8.45 o
  -3  -8   3        7.96        3.32      0.89 o
  -2  -8   3      509.14      511.92      6.00 o
  -1  -8   3      220.93      223.50      7.09 o
   0  -8   3       30.30       31.23      1.13 o
   1  -8   3      264.01      270.57      3.53 o
   2  -8   3       16.96       17.37      1.20 o
   3  -8   3      342.53      334.12      4.21 o
   4  -8   3       16.32       14.65      2.01 o
   5  -8   3       58.57       52.39      5.30 o
   6  -8   3       62.01       50.40     12.70 o
 -10  -7   3        3.55        3.34      4.68 o
  -9  -7   3       42.78       54.82      4.35 o
  -8  -7   3       49.58       51.14      4.01 o
  -7  -7   3      228.19      233.66      7.69 o
  -6  -7   3      113.55      133.04      5.35 o
  -5  -7   3       69.16       79.71      3.21 o
  -4  -7   3     1225.71     1223.60     19.13 o
  -3  -7   3      117.47      109.03      3.12 o
  -2  -7   3      536.40      510.96      5.88 o
  -1  -7   3        7.65        7.51      0.91 o
   0  -7   3       11.44       13.05      0.92 o
   1  -7   3        8.14        6.98      0.53 o
   2  -7   3      141.49      148.34      2.02 o
   3  -7   3      101.87      108.86      1.93 o
   4  -7   3        4.07        1.46      0.93 o
   5  -7   3      447.85      454.69      8.78 o
   6  -7   3       69.76       83.28      4.81 o
   7  -7   3      147.29      160.88      9.56 o
 -11  -6   3       38.73       43.95      4.31 o
 -10  -6   3       19.14       16.38      4.01 o
  -9  -6   3       56.01       50.14      4.01 o
  -8  -6   3      122.69      121.01      5.01 o
  -7  -6   3        1.99        1.67      1.67 o
  -6  -6   3        9.81        6.35      1.67 o
  -5  -6   3      777.77      783.54     18.05 o
  -4  -6   3      691.86      676.24      9.80 o
  -3  -6   3       18.70       18.91      1.31 o
  -2  -6   3     3047.98     3081.03     38.80 o
  -1  -6   3      106.03      105.69      2.30 o
   0  -6   3      704.25      655.53      7.75 o
   1  -6   3      515.65      484.89      5.14 o
   2  -6   3      193.74      181.34      2.28 o
   3  -6   3     1321.24     1308.89     13.54 o
   4  -6   3       34.64       31.99      1.61 o
   5  -6   3      344.11      340.53      7.77 o
   6  -6   3        0.70       -0.52      1.53 o
   7  -6   3       16.18       12.46      1.83 o
   8  -6   3        2.07       -0.12      2.04 o
 -11  -5   3       48.45       48.80      4.35 o
 -10  -5   3      162.43      164.46     13.04 o
  -9  -5   3      512.84      484.36     12.70 o
  -8  -5   3      379.07      362.35     10.03 o
  -7  -5   3      256.09      239.68      7.02 o
  -6  -5   3       38.96       42.45      3.01 o
  -5  -5   3       16.84       19.05      2.34 o
  -4  -5   3     2071.37     2040.10     30.99 o
  -3  -5   3      727.88      695.54      9.24 o
  -2  -5   3     1661.74     1640.79     20.97 o
  -1  -5   3      115.26      106.90      2.45 o
   0  -5   3     1827.26     1775.90     23.30 o
   1  -5   3       49.54       50.74      1.33 o
   2  -5   3      226.73      237.43      2.58 o
   3  -5   3        3.93        3.30      0.43 o
   4  -5   3      143.03      147.07      1.95 o
   5  -5   3       28.08       24.79      2.96 o
   6  -5   3        7.36        5.11      2.40 o
   7  -5   3      313.88      326.31      9.62 o
   8  -5   3      169.60      167.84      7.32 o
 -11  -4   3      167.47      186.86      6.69 o
 -10  -4   3       65.90       60.84      4.01 o
  -9  -4   3      156.37      162.79      6.02 o
  -8  -4   3      637.65      648.83     15.38 o
  -7  -4   3       24.62       23.22      1.92 o
  -6  -4   3      450.48      447.76      8.33 o
  -5  -4   3       13.36       10.97      1.04 o
  -4  -4   3     1221.13     1195.68     19.21 o
  -3  -4   3      176.22      173.56      4.39 o
  -2  -4   3       39.60       38.49      1.08 o
  -1  -4   3       28.22       23.96      1.29 o
   0  -4   3     3889.29     3928.44     42.61 o
   1  -4   3     1451.67     1339.13     13.42 o
   2  -4   3      646.12      604.27      5.21 o
   3  -4   3     1795.87     1788.16     13.49 o
   4  -4   3       73.94       60.69      1.21 o
   5  -4   3      806.49      779.74     10.36 o
   6  -4   3       68.57       72.30      2.67 o
   7  -4   3      245.20      244.32      5.21 o
   8  -4   3      128.50      128.07      6.38 o
   9  -4   3       38.69       30.82      5.03 o
 -11  -3   3       72.14       75.47      6.02 o
 -10  -3   3        3.87        1.67      1.67 o
  -9  -3   3      735.29      723.11     12.99 o
  -8  -3   3       60.04       57.48      3.94 o
  -7  -3   3      219.18      201.07      3.52 o
  -6  -3   3      422.81      423.95      6.63 o
  -5  -3   3       72.33       67.19      1.61 o
  -4  -3   3      629.84      553.79      9.45 o
  -3  -3   3      484.23      513.07     12.03 o
  -2  -3   3      663.89      606.85      7.03 o
  -1  -3   3      688.48      653.19      7.34 o
   0  -3   3      194.23      165.09      2.75 o
   1  -3   3     1346.91     1459.46     13.91 o
   2  -3   3     1082.10     1145.24      9.27 o
   3  -3   3      286.98      305.12      3.09 o
   4  -3   3        3.25        4.07      0.38 o
   5  -3   3      339.20      343.73      4.01 o
   6  -3   3      251.45      259.25      4.97 o
   7  -3   3       62.90       66.69      2.59 o
   8  -3   3      311.64      327.91      6.45 o
   9  -3   3      205.96      212.34      7.64 o
  10  -3   3      119.94      128.58      6.96 o
 -10  -2   3        9.51       11.82      1.67 o
  -9  -2   3      401.81      431.97      8.92 o
  -8  -2   3      148.57      148.65      3.10 o
  -7  -2   3     1075.93     1102.65     13.49 o
  -6  -2   3     1154.60     1146.00     16.01 o
  -5  -2   3      267.43      267.83      3.86 o
  -4  -2   3     3816.26     4066.96     64.38 o
  -3  -2   3      213.44      202.80      4.00 o
  -2  -2   3      215.61      254.38      3.13 o
  -1  -2   3      325.55      383.96      4.97 o
   0  -2   3      321.27      313.15      4.05 o
   1  -2   3     1100.37     1145.87     10.96 o
   2  -2   3      860.35      827.30      8.39 o
   3  -2   3     2447.12     2406.88     20.39 o
   4  -2   3       10.31       15.39      0.70 o
   5  -2   3     1648.81     1642.42     13.10 o
   6  -2   3      379.72      390.37      4.77 o
   7  -2   3      853.88      846.42     11.52 o
   8  -2   3      204.86      206.53      3.94 o
   9  -2   3       92.94       86.37      4.02 o
  10  -2   3       71.90       70.19      4.63 o
 -11  -1   3      123.50      115.66      9.36 o
 -10  -1   3       11.56       12.62      2.01 o
  -9  -1   3        5.58        6.67      1.13 o
  -8  -1   3      139.54      129.06      3.12 o
  -7  -1   3     2039.09     2068.19     27.33 o
  -6  -1   3      510.18      478.97      5.75 o
  -5  -1   3      357.87      348.77      4.87 o
  -4  -1   3        8.61        6.53      0.58 o
  -3  -1   3      101.05      118.02      2.05 o
  -2  -1   3     5773.23     5510.71     66.29 o
  -1  -1   3      871.08      857.46     12.11 o
   0  -1   3      191.26      168.54      2.35 o
   1  -1   3     2483.79     2643.28     22.55 o
   2  -1   3       43.35       58.72      0.99 o
   3  -1   3     3067.17     3367.82     27.04 o
   4  -1   3      899.10      980.67      7.83 o
   5  -1   3      256.22      258.01      2.69 o
   6  -1   3       25.45       22.07      1.46 o
   7  -1   3        9.82        8.53      0.92 o
   8  -1   3      196.59      188.25      3.57 o
   9  -1   3      111.58      118.45      3.97 o
  10  -1   3      262.68      277.92      5.93 o
 -11   0   3      123.56      126.17      5.37 o
 -10   0   3       49.93       50.12      3.07 o
  -9   0   3       27.13       19.84      2.23 o
  -8   0   3       73.12       78.73      2.60 o
  -7   0   3      296.90      309.54      4.24 o
  -6   0   3     3091.42     3139.60     32.03 o
  -5   0   3       11.71        5.65      0.46 o
  -4   0   3     3448.14     3611.37     41.68 o
  -3   0   3       16.46       18.41      0.92 o
  -2   0   3     4924.48     4951.19     68.84 o
  -1   0   3      729.84      792.56     12.30 o
   0   0   3     2174.37     2268.52     86.07 o
   1   0   3        7.39        4.42      0.75 o
   2   0   3        8.17       16.66      1.05 o
   3   0   3      171.07      161.32      1.65 o
   4   0   3        1.74        5.26      0.57 o
   5   0   3     4782.18     5061.21     43.00 o
   6   0   3      213.49      206.32      2.88 o
   7   0   3     2002.25     2062.77     22.53 o
   8   0   3       92.21       84.55      2.26 o
   9   0   3      267.29      260.27      5.67 o
  10   0   3       31.21       37.97      2.29 o
  11   0   3       18.10       15.59      1.90 o
 -11   1   3      140.17      155.35      5.87 o
 -10   1   3      199.74      197.89      5.07 o
  -9   1   3       61.03       57.88      3.28 o
  -8   1   3        3.09        3.73      0.77 o
  -7   1   3       23.32       23.67      1.24 o
  -6   1   3      405.24      428.84      4.67 o
  -5   1   3      541.00      569.81      5.85 o
  -4   1   3      244.29      242.88      2.69 o
  -3   1   3      178.38      191.33      2.53 o
  -2   1   3     1208.58     1228.88     14.78 o
  -1   1   3     1241.41     1309.38     18.92 o
   0   1   3    17980.63    16093.71    272.33 o
   1   1   3    13029.54    13127.20    128.30 o
   2   1   3      702.51      726.61      6.52 o
   3   1   3     1328.78     1256.98     10.53 o
   4   1   3      926.91     1048.75      8.06 o
   5   1   3     2525.52     2689.66     25.19 o
   6   1   3        0.07        1.06      0.70 o
   7   1   3      897.43      891.02     10.00 o
   8   1   3      303.12      299.92      4.64 o
   9   1   3       39.44       31.87      1.73 o
  10   1   3        4.80        3.59      1.37 o
  11   1   3      159.89      159.70      4.61 o
 -11   2   3      107.67      117.58      7.91 o
 -10   2   3        1.18       -0.96      1.56 o
  -9   2   3      103.70      115.70      5.72 o
  -8   2   3      260.92      260.93      5.46 o
  -7   2   3        3.28        1.27      0.67 o
  -6   2   3     1357.27     1364.76     12.65 o
  -5   2   3     1005.92     1156.02     10.88 o
  -4   2   3     5188.98     5190.19     51.36 o
  -3   2   3      650.35      695.81      6.56 o
  -2   2   3     2266.50     2465.75     30.27 o
  -1   2   3     2751.30     2894.74     35.06 o
   0   2   3     8541.71     8546.04    117.06 o
   1   2   3      143.61      185.31      3.72 o
   2   2   3      902.85      960.55      9.90 o
   3   2   3        7.52       12.11      0.96 o
   4   2   3       91.77       95.38      1.41 o
   5   2   3      296.10      293.13      3.07 o
   6   2   3      500.65      497.12      5.05 o
   7   2   3     1599.92     1655.11     16.96 o
   8   2   3      349.67      347.28      4.30 o
   9   2   3      424.38      443.27      5.08 o
  10   2   3       68.35       66.39      2.76 o
  11   2   3       33.27       26.65      2.97 o
 -11   3   3      106.84      118.17     12.03 o
 -10   3   3       29.02       21.40      3.42 o
  -9   3   3      419.54      429.53      8.32 o
  -8   3   3      693.93      710.62     12.29 o
  -7   3   3       23.77       21.34      2.85 o
  -6   3   3       33.52       35.37      1.37 o
  -5   3   3      128.19      128.89      1.81 o
  -4   3   3      133.12      112.74      1.75 o
  -3   3   3      544.76      579.15      7.52 o
  -2   3   3      336.96      379.75      3.92 o
  -1   3   3      298.05      320.38      4.14 o
   0   3   3        4.95        6.67      0.79 o
   1   3   3     6513.47     6533.74    139.06 o
   2   3   3     7672.09     7548.32     81.45 o
   3   3   3     2263.46     2347.54     20.39 o
   4   3   3        6.25        5.98      0.48 o
   5   3   3     1071.37      978.68      8.07 o
   6   3   3        4.39        1.19      0.37 o
   7   3   3      322.01      300.58      3.00 o
   8   3   3      299.56      290.56      4.04 o
   9   3   3        1.02        0.67      0.66 o
  10   3   3       51.62       59.70      1.98 o
  11   3   3       11.15       10.34      1.40 o
 -10   4   3      118.08      120.43      5.75 o
  -9   4   3      420.47      474.22     11.68 o
  -8   4   3      174.59      168.53      7.70 o
  -7   4   3      600.50      620.96     13.60 o
  -6   4   3      364.05      374.26      5.82 o
  -5   4   3      134.36      127.29      1.90 o
  -4   4   3      800.18      743.90      7.99 o
  -3   4   3     1092.54     1235.38     12.31 o
  -2   4   3     6104.33     6010.99     61.35 o
  -1   4   3     1189.13     1267.84     18.95 o
   0   4   3      341.89      345.73      4.17 o
   1   4   3      527.76      665.90      7.25 o
   2   4   3      482.41      449.31      4.33 o
   3   4   3      356.44      316.46      3.41 o
   4   4   3        0.79       -0.33      0.33 o
   5   4   3      118.09      104.85      1.31 o
   6   4   3      163.24      182.20      2.00 o
   7   4   3        2.51        2.20      0.59 o
   8   4   3      337.18      316.33      3.73 o
   9   4   3       70.31       76.71      1.79 o
  10   4   3      455.45      464.84      8.20 o
  11   4   3       97.87       91.38      3.13 o
 -10   5   3        7.98        6.46      5.68 o
  -9   5   3      284.67      284.48      9.24 o
  -8   5   3      408.41      417.52     10.39 o
  -7   5   3      243.16      231.56      9.19 o
  -6   5   3      859.35      860.91     11.95 o
  -5   5   3      273.44      287.87      3.98 o
  -4   5   3       25.90       19.51      1.30 o
  -3   5   3      389.53      465.41      5.61 o
  -2   5   3      323.56      270.12      3.38 o
  -1   5   3      197.63      217.96      2.94 o
   0   5   3       79.18       90.40      1.29 o
   1   5   3      369.96      354.23      3.71 o
   2   5   3        3.49        7.66      0.64 o
   3   5   3     2967.81     3217.52     27.87 o
   4   5   3      361.38      387.36      3.71 o
   5   5   3     2869.27     2819.46     26.74 o
   6   5   3       39.70       37.85      1.65 o
   7   5   3      305.55      289.36      3.28 o
   8   5   3      224.31      224.21      3.55 o
   9   5   3       94.22       94.22      2.16 o
  10   5   3      282.21      276.56      4.82 o
  11   5   3       10.78       12.28      1.65 o
  -9   6   3        2.46        3.51      3.18 o
  -8   6   3       14.78        6.06      4.35 o
  -7   6   3      184.32      200.35      4.39 o
  -6   6   3      162.22      162.11      6.26 o
  -5   6   3      536.04      538.93     10.49 o
  -4   6   3      581.57      592.63      7.46 o
  -3   6   3       21.46       26.85      2.02 o
  -2   6   3     1673.43     1691.54     18.20 o
  -1   6   3      982.26     1011.97      8.84 o
   0   6   3     1811.82     1696.77     16.00 o
   1   6   3     1788.98     1699.15     19.06 o
   2   6   3      709.15      722.37      6.35 o
   3   6   3     1137.75     1092.62      9.67 o
   4   6   3      194.22      232.07      2.94 o
   5   6   3     2615.42     2683.00     26.98 o
   6   6   3      134.43      122.85      2.59 o
   7   6   3      394.04      405.04      5.02 o
   8   6   3       10.05        9.72      0.72 o
   9   6   3      120.63      117.00      2.11 o
  10   6   3      123.32      112.39      2.48 o
  11   6   3       60.26       62.00      3.50 o
  -9   7   3       37.44       42.46      2.89 o
  -8   7   3       84.76       87.18      3.94 o
  -7   7   3        0.58       -0.39      1.01 o
  -6   7   3      380.59      383.37      6.97 o
  -5   7   3       23.20       16.18      1.94 o
  -4   7   3     1161.21     1139.65     25.02 o
  -3   7   3      304.91      298.21      4.62 o
  -2   7   3      251.60      255.40      3.36 o
  -1   7   3        0.58        1.39      0.72 o
   0   7   3      289.45      266.77      2.72 o
   1   7   3      176.29      167.37      3.02 o
   2   7   3        1.21        0.09      0.34 o
   3   7   3     2623.71     2772.95     22.45 o
   4   7   3      107.79      106.95      2.01 o
   5   7   3      638.67      588.12      6.76 o
   6   7   3        0.47        1.09      0.47 o
   7   7   3     1280.31     1297.79     13.86 o
   8   7   3       44.06       57.07      1.74 o
   9   7   3      665.13      637.35      9.12 o
  10   7   3       84.73       79.34      2.45 o
  11   7   3       49.26       55.77      3.18 o
  -8   8   3       28.27       29.73      2.78 o
  -7   8   3        2.28        0.94      2.22 o
  -6   8   3       24.18       15.53      3.59 o
  -5   8   3        0.14        0.27      0.87 o
  -4   8   3      699.72      716.69     12.19 o
  -3   8   3       23.77       17.62      1.54 o
  -2   8   3      620.63      623.58      7.61 o
  -1   8   3       75.98       69.10      1.36 o
   0   8   3     1266.81     1225.83     11.04 o
   1   8   3     1133.41     1129.04     10.93 o
   2   8   3      241.19      228.34      2.45 o
   3   8   3     2397.76     2342.17     20.60 o
   4   8   3        4.65        5.13      0.65 o
   5   8   3     1248.75     1229.06     12.95 o
   6   8   3       20.71       24.79      1.23 o
   7   8   3      118.65      131.07      2.43 o
   8   8   3       47.91       49.44      2.93 o
   9   8   3      461.05      422.92      6.77 o
  10   8   3       13.46       11.69      1.18 o
  11   8   3        0.86        0.00      1.65 o
  -7   9   3       35.28       31.23      4.06 o
  -6   9   3       96.58       94.45      5.55 o
  -5   9   3        5.56        4.19      1.88 o
  -4   9   3      240.19      239.91      5.20 o
  -3   9   3      542.08      545.52      9.32 o
  -2   9   3     1379.31     1360.90     19.23 o
  -1   9   3      157.31      144.39      2.18 o
   0   9   3       80.50       80.37      1.67 o
   1   9   3        4.84        2.75      0.68 o
   2   9   3      243.49      236.55      2.61 o
   3   9   3      107.06      104.38      2.27 o
   4   9   3        4.83        5.53      1.09 o
   5   9   3      121.12      110.69      2.08 o
   6   9   3       21.78       20.96      1.08 o
   7   9   3       41.15       41.16      1.53 o
   8   9   3      123.52      115.19      6.49 o
   9   9   3      213.97      194.10      6.36 o
  10   9   3       91.18       95.28      3.03 o
  11   9   3       38.93       30.98      2.09 o
  -7  10   3       19.89       18.64      4.51 o
  -6  10   3       86.25       97.87      4.90 o
  -5  10   3        2.46        2.01      2.21 o
  -4  10   3       82.90       85.47      4.31 o
  -3  10   3        3.50        2.41      1.17 o
  -2  10   3      150.29      146.21      3.77 o
  -1  10   3       10.16        7.52      1.45 o
   0  10   3      755.52      750.20      7.67 o
   1  10   3      579.66      570.15      6.87 o
   2  10   3       68.74       62.64      1.82 o
   3  10   3      861.04      844.12      8.83 o
   4  10   3       57.03       53.36      2.27 o
   5  10   3      384.32      390.81      5.46 o
   6  10   3      108.23      118.30      2.57 o
   7  10   3      125.14      137.47      3.73 o
   8  10   3      134.59      131.67      3.14 o
   9  10   3        5.82        8.18      4.07 o
  10  10   3       75.51       79.64      5.68 o
  -6  11   3       46.06       43.94      6.69 o
  -5  11   3        1.34        1.25      1.46 o
  -4  11   3      109.11      100.59      6.47 o
  -3  11   3        9.31       10.09      3.64 o
  -2  11   3      152.95      150.38      5.41 o
  -1  11   3      298.32      303.68      6.88 o
   0  11   3      229.18      233.39      3.45 o
   1  11   3      338.58      359.80      4.80 o
   2  11   3      175.70      178.68      2.69 o
   3  11   3        8.80        5.80      1.45 o
   4  11   3      128.06      141.29      6.43 o
   5  11   3       68.42       69.71      2.25 o
   6  11   3       65.88       66.70      3.27 o
   7  11   3      223.54      210.60      4.99 o
   8  11   3       32.49       28.21      2.34 o
   9  11   3        8.83       10.06      2.47 o
  10  11   3      124.24      126.92      4.47 o
  -4  12   3      101.39      109.43      4.18 o
  -3  12   3        1.10        0.75      1.42 o
  -2  12   3       55.51       61.30      2.97 o
  -1  12   3       25.19       19.40      2.34 o
   0  12   3        1.00        0.49      0.76 o
   1  12   3      323.61      318.22      6.03 o
   2  12   3      109.22      105.54      4.17 o
   3  12   3      772.74      753.64      9.07 o
   4  12   3        2.18        2.02      0.89 o
   5  12   3      145.83      149.88      5.15 o
   6  12   3        9.10        9.65      1.66 o
   7  12   3      358.17      368.65      7.04 o
   8  12   3      130.16      135.14      3.94 o
   9  12   3       65.31       77.79      4.75 o
  -3  13   3        2.85        4.15      1.84 o
  -2  13   3       50.58       54.05      3.66 o
  -1  13   3       61.06       50.48      4.01 o
   0  13   3      107.90      107.30      4.35 o
   1  13   3      206.70      223.09      4.25 o
   2  13   3        5.99        6.52      1.49 o
   3  13   3      109.55      129.96      4.56 o
   4  13   3       98.95      103.76      3.37 o
   5  13   3       50.68       60.03      3.51 o
   6  13   3        0.35       -0.36      1.36 o
   7  13   3      252.55      251.72      6.14 o
   8  13   3       22.74       16.91      2.02 o
  -1  14   3       29.08       26.74      3.34 o
   0  14   3       11.24       11.70      4.01 o
   2  14   3        1.45        0.33      2.01 o
   3  14   3      115.06      108.90      6.18 o
   4  14   3       24.96       24.84      5.35 o
   5  14   3      235.92      218.28      8.02 o
   6  14   3        0.12       -1.16      1.50 o
  -5 -11   4      107.21      107.48      3.01 o
  -4 -11   4        4.84       10.25      1.38 o
  -3 -11   4      107.46      103.56      3.32 o
  -2 -11   4        1.29       -0.14      1.05 o
  -1 -11   4      142.76      151.56      3.76 o
   0 -11   4       20.08       22.81      2.39 o
  -7 -10   4        0.63        1.67      2.67 o
  -6 -10   4       21.26       23.06      3.34 o
  -5 -10   4      155.60      164.68      6.02 o
  -4 -10   4      169.39      158.89      3.89 o
  -3 -10   4      176.95      201.49      4.50 o
  -2 -10   4        2.57        7.13      1.05 o
  -1 -10   4      312.31      322.56      5.37 o
   0 -10   4      147.78      142.76      3.52 o
   1 -10   4       17.44       18.23      1.46 o
   2 -10   4       33.18       24.11      1.80 o
   3 -10   4       66.60       84.35      4.85 o
  -8  -9   4      183.75      194.88      7.69 o
  -7  -9   4       20.16       26.07      3.34 o
  -6  -9   4       56.84       58.83      4.68 o
  -5  -9   4       30.09       23.06      3.01 o
  -4  -9   4        0.30        0.00      1.95 o
  -3  -9   4      451.70      449.31      7.85 o
  -2  -9   4       64.57       74.37      2.45 o
  -1  -9   4      484.97      484.65      9.10 o
   0  -9   4       21.08       15.21      1.36 o
   1  -9   4      125.26      139.33      2.92 o
   2  -9   4        7.75        7.20      1.16 o
   3  -9   4       21.97       20.54      2.24 o
   4  -9   4        0.72        2.34      4.35 o
  -9  -8   4       42.11       36.77      6.35 o
  -8  -8   4      167.15      169.48      7.02 o
  -7  -8   4      214.24      199.90      7.35 o
  -6  -8   4      219.35      214.27      7.35 o
  -5  -8   4       25.96       33.76      3.68 o
  -4  -8   4       69.39       62.60      3.69 o
  -3  -8   4      351.72      359.35      5.91 o
  -2  -8   4      211.71      191.42      3.84 o
  -1  -8   4      380.61      387.85      5.98 o
   0  -8   4       13.83       16.58      0.92 o
   1  -8   4      151.26      151.10      2.44 o
   2  -8   4      845.94      845.36     10.61 o
   3  -8   4      107.50       97.64      2.12 o
   4  -8   4      115.13      122.84      3.66 o
   5  -8   4       17.16       15.36      2.89 o
 -10  -7   4       68.63       62.18      5.01 o
  -9  -7   4        6.05       11.03      4.01 o
  -8  -7   4      432.55      429.21     11.70 o
  -7  -7   4      560.53      573.28     14.71 o
  -6  -7   4       96.63       94.60      4.68 o
  -5  -7   4        6.44       10.03      3.01 o
  -4  -7   4       96.21       87.80      2.88 o
  -3  -7   4      410.87      404.22      9.86 o
  -2  -7   4      192.63      179.43      3.27 o
  -1  -7   4      446.84      434.15      5.19 o
   0  -7   4      445.44      430.95      5.23 o
   1  -7   4      536.34      540.72      6.63 o
   2  -7   4       31.75       33.67      1.17 o
   3  -7   4      193.18      218.09      3.01 o
   4  -7   4       34.52       32.77      2.32 o
   5  -7   4        0.90        0.06      1.81 o
   6  -7   4       36.44       34.35      4.43 o
 -10  -6   4      127.59      127.36      6.02 o
  -9  -6   4      151.43      149.76      7.35 o
  -8  -6   4      219.26      244.02      7.69 o
  -7  -6   4      671.42      656.85     16.05 o
  -6  -6   4       78.79       89.59      4.68 o
  -5  -6   4      207.14      192.28      4.90 o
  -4  -6   4      206.77      199.31      3.94 o
  -3  -6   4      650.45      625.50      9.43 o
  -2  -6   4       27.02       20.48      1.24 o
  -1  -6   4        9.16        7.71      1.03 o
   0  -6   4       11.67       10.29      0.96 o
   1  -6   4      319.38      309.10      4.08 o
   2  -6   4      565.54      573.50      6.00 o
   3  -6   4       58.56       57.15      1.28 o
   4  -6   4     1189.15     1187.67     12.26 o
   5  -6   4       23.09       16.65      1.83 o
   6  -6   4      119.48      125.22      4.38 o
   7  -6   4       14.89       12.69      4.41 o
 -11  -5   4        6.96        8.79      3.84 o
 -10  -5   4       66.89       67.19      4.68 o
  -9  -5   4      212.15      196.22      7.02 o
  -8  -5   4      243.65      224.63      7.35 o
  -7  -5   4        0.56        1.00      1.67 o
  -6  -5   4      231.80      214.27     12.70 o
  -5  -5   4      996.09      998.14     27.41 o
  -4  -5   4       62.20       57.83      4.68 o
  -3  -5   4     1371.91     1398.62     23.32 o
  -2  -5   4      430.98      432.31      6.88 o
  -1  -5   4      731.24      641.30      9.64 o
   0  -5   4      446.97      436.48      6.28 o
   1  -5   4      189.83      178.37      2.75 o
   2  -5   4       86.19       73.14      1.44 o
   3  -5   4      740.66      759.43      6.97 o
   4  -5   4      299.07      337.94      3.59 o
   5  -5   4      103.14      116.88      2.94 o
   6  -5   4       47.44       43.73      3.16 o
   7  -5   4       10.76        8.25      1.63 o
   8  -5   4       62.23       59.00      8.79 o
 -11  -4   4       59.61       60.39      3.52 o
 -10  -4   4       66.99       82.90      4.68 o
  -9  -4   4       51.81       55.82      5.35 o
  -8  -4   4      328.59      329.60      9.03 o
  -7  -4   4        1.08        2.34      1.67 o
  -6  -4   4        1.32        1.67      1.34 o
  -5  -4   4     1447.61     1415.02     23.85 o
  -4  -4   4      127.42      147.34      3.54 o
  -3  -4   4      938.36      972.37     23.57 o
  -2  -4   4       96.16       79.91      2.45 o
  -1  -4   4       96.63       82.96      2.19 o
   0  -4   4      309.43      281.92      4.88 o
   1  -4   4      471.44      470.60      6.63 o
   2  -4   4       52.05       37.11      1.11 o
   3  -4   4       51.49       58.27      1.26 o
   4  -4   4      997.41      976.18      9.23 o
   5  -4   4       68.63       61.71      2.28 o
   6  -4   4      449.82      447.47      8.13 o
   7  -4   4       19.52       16.34      3.46 o
   8  -4   4      156.48      165.07      4.51 o
   9  -4   4       53.30       60.76      3.83 o
 -11  -3   4        0.01       -0.33      2.01 o
 -10  -3   4      251.47      262.41      9.03 o
  -9  -3   4       11.46       14.71      5.35 o
  -8  -3   4        3.95        7.02      1.67 o
  -7  -3   4     1412.32     1401.61     30.75 o
  -6  -3   4     1324.81     1284.51     18.10 o
  -5  -3   4      492.66      457.01      9.52 o
  -4  -3   4       56.03       41.45      2.34 o
  -3  -3   4     3642.88     3804.94     52.33 o
  -2  -3   4      500.10      578.29     17.81 o
  -1  -3   4     2935.76     2909.59     42.65 o
   0  -3   4     2451.53     2582.10     43.18 o
   1  -3   4     2579.00     2496.16     28.04 o
   2  -3   4     1082.67     1080.43     10.13 o
   3  -3   4      613.40      594.80      5.53 o
   4  -3   4        2.11        2.49      0.50 o
   5  -3   4      626.40      646.34      5.97 o
   6  -3   4      141.78      148.91      4.62 o
   7  -3   4       30.46       29.90      5.08 o
   8  -3   4       18.57       17.28      2.06 o
   9  -3   4       29.68       25.23      2.23 o
 -10  -2   4      467.94      472.00     20.06 o
  -9  -2   4      245.02      235.66      7.02 o
  -8  -2   4       98.55       94.51      2.71 o
  -7  -2   4      235.92      242.46      4.89 o
  -6  -2   4      414.90      445.38      6.36 o
  -5  -2   4     1445.00     1426.41     19.43 o
  -3  -2   4      770.24      700.69     13.57 o
  -2  -2   4      357.42      375.01      5.63 o
  -1  -2   4     2217.37     2426.36     28.35 o
   0  -2   4      129.16      122.68      1.96 o
   1  -2   4     2668.06     2875.02     29.15 o
   2  -2   4        1.00        1.32      0.54 o
   3  -2   4      251.19      236.39      3.58 o
   4  -2   4      104.78       88.12      1.73 o
   5  -2   4       63.20       69.66      1.53 o
   6  -2   4      183.37      193.52      2.93 o
   7  -2   4       27.55       20.51      1.38 o
   8  -2   4      586.17      605.86      9.60 o
   9  -2   4        1.51        0.33      1.22 o
  10  -2   4        5.00        4.84      1.54 o
 -11  -1   4       22.58       17.67      2.51 o
  -9  -1   4      432.69      446.73      7.45 o
  -8  -1   4      249.17      263.93      5.48 o
  -7  -1   4      151.75      142.93      2.60 o
  -6  -1   4      260.63      242.35      3.98 o
  -5  -1   4       79.89       69.75      1.69 o
  -4  -1   4     1654.16     1658.52     24.38 o
  -3  -1   4      774.82      725.67     11.89 o
  -2  -1   4      288.06      325.58      4.47 o
  -1  -1   4     4826.17     4776.42     79.03 o
   0  -1   4       49.96       71.39      2.32 o
   1  -1   4     3855.09     4028.72     56.10 o
   2  -1   4     8342.00     8915.38     81.64 o
   3  -1   4     3792.47     4029.35     31.97 o
   4  -1   4      684.60      617.98      5.06 o
   5  -1   4       75.26       70.65      1.01 o
   6  -1   4      207.54      216.77      2.76 o
   7  -1   4       57.92       58.74      2.18 o
   8  -1   4      229.73      235.95      4.77 o
   9  -1   4       31.36       34.42      2.27 o
  10  -1   4       25.06       20.26      1.94 o
 -11   0   4        0.30       -1.00      3.68 o
 -10   0   4      140.63      132.56      5.06 o
  -9   0   4        0.16       -0.61      1.25 o
  -8   0   4      396.36      399.07      7.03 o
  -7   0   4     1261.50     1285.74     15.54 o
  -6   0   4      513.51      511.10      8.02 o
  -5   0   4     2685.76     2817.03     32.83 o
  -4   0   4        0.54        3.39      0.58 o
  -3   0   4       35.47       13.19      0.89 o
  -2   0   4      207.56      220.69      3.10 o
  -1   0   4     2051.69     2110.35     29.61 o
   0   0   4      188.56      190.81      4.02 o
   1   0   4      204.30      217.65      5.28 o
   2   0   4      232.99      267.38      3.04 o
   3   0   4      615.23      638.45      5.56 o
   4   0   4      286.20      250.18      2.91 o
   5   0   4        8.00        8.40      0.80 o
   6   0   4      450.67      450.42      5.08 o
   7   0   4      538.78      552.38      6.59 o
   8   0   4     1114.81     1163.13     13.16 o
   9   0   4       72.79       75.92      2.52 o
  10   0   4       49.84       50.17      2.56 o
  11   0   4       53.98       52.12      3.19 o
 -11   1   4        1.53        0.47      1.76 o
 -10   1   4       60.34       69.28      4.81 o
  -9   1   4       59.91       55.03      3.13 o
  -8   1   4      594.26      597.00      8.26 o
  -7   1   4     1089.52     1123.42     11.98 o
  -6   1   4      167.63      171.03      2.36 o
  -5   1   4     1158.85     1196.92     14.35 o
  -4   1   4      365.20      327.80      4.64 o
  -3   1   4      502.45      567.79      6.89 o
  -2   1   4       37.24       40.93      1.15 o
  -1   1   4      341.88      333.95      5.64 o
   0   1   4       59.40       66.80      2.67 o
   1   1   4      166.48      150.02      3.40 o
   2   1   4     4015.95     4173.91     43.45 o
   3   1   4      795.43      797.50      7.19 o
   4   1   4     5982.98     6218.75     51.15 o
   5   1   4       26.99       21.12      0.67 o
   6   1   4     2446.78     2413.00     22.81 o
   7   1   4       88.97       90.55      1.93 o
   8   1   4      317.11      311.19      4.40 o
   9   1   4       77.07       73.69      2.33 o
  10   1   4       91.55       91.19      4.32 o
  11   1   4        0.49       -0.43      1.19 o
 -11   2   4        4.19        3.94      2.84 o
 -10   2   4        1.01        0.04      2.18 o
  -9   2   4      264.41      268.88      6.10 o
  -8   2   4      243.66      239.60      6.25 o
  -7   2   4       12.69        5.89      1.21 o
  -6   2   4      482.30      468.08      5.26 o
  -5   2   4     1049.06     1105.36     11.34 o
  -4   2   4      346.67      353.11      3.60 o
  -3   2   4     3907.32     3916.27     54.44 o
  -2   2   4      264.34      311.26      4.89 o
  -1   2   4     1279.35     1154.48     19.96 o
   0   2   4     3637.00     3737.05    104.60 o
   1   2   4      322.80      254.62      2.86 o
   2   2   4      417.32      403.63      5.07 o
   3   2   4       13.09       23.70      0.83 o
   4   2   4      307.22      357.37      3.75 o
   5   2   4      254.67      258.31      2.43 o
   6   2   4     1374.97     1403.53     13.51 o
   7   2   4       22.31       25.49      1.14 o
   8   2   4      395.57      414.73      5.64 o
   9   2   4      194.00      197.89      3.77 o
  10   2   4      171.81      177.84      4.00 o
  11   2   4       24.65       25.99      3.93 o
 -10   3   4      111.17      115.18      6.50 o
  -9   3   4       42.21       30.85      2.76 o
  -8   3   4      117.30      120.86      3.67 o
  -7   3   4      272.22      262.59      4.87 o
  -6   3   4      282.30      263.56      2.94 o
  -5   3   4      691.80      707.47      8.66 o
  -4   3   4      104.79      105.08      1.50 o
  -3   3   4     2180.31     2304.73     22.57 o
  -2   3   4        2.61        2.06      0.36 o
  -1   3   4      408.97      464.91      6.78 o
   0   3   4      625.12      652.91      9.82 o
   1   3   4     1655.38     1788.74     29.15 o
   2   3   4      349.79      337.52      3.99 o
   3   3   4      470.40      452.61      5.90 o
   4   3   4     1946.96     2064.72     21.48 o
   5   3   4      154.07      150.74      1.72 o
   6   3   4     2601.75     2584.46     23.77 o
   7   3   4       37.77       39.56      1.27 o
   8   3   4      158.87      147.63      2.62 o
   9   3   4      193.65      211.46      4.85 o
  10   3   4      202.38      215.87      4.07 o
  11   3   4       68.38       64.01      3.50 o
 -10   4   4       38.95       31.09      4.01 o
  -9   4   4       41.97       39.07      5.78 o
  -8   4   4       83.83       83.56      4.33 o
  -7   4   4        3.33        1.78      1.49 o
  -6   4   4      133.90      138.29      3.53 o
  -5   4   4      257.30      266.57      6.18 o
  -4   4   4      399.31      399.88      4.40 o
  -3   4   4     6271.85     6568.15     64.23 o
  -2   4   4       26.29       24.01      0.98 o
  -1   4   4    10443.53    10538.90    104.57 o
   0   4   4     1816.83     1926.98     25.15 o
   1   4   4     5439.07     5371.53     62.44 o
   2   4   4     1604.96     1548.74     16.86 o
   3   4   4      332.40      294.82      3.24 o
   4   4   4      283.67      247.81      3.65 o
   5   4   4      319.64      294.28      3.89 o
   6   4   4      171.36      155.40      2.10 o
   7   4   4     1206.49     1209.65     12.05 o
   8   4   4        2.00        0.80      0.78 o
   9   4   4       71.90       77.23      2.12 o
  10   4   4      210.54      204.93      5.05 o
  11   4   4       81.75       93.81      3.93 o
 -10   5   4       55.88       61.39      7.78 o
  -9   5   4       40.49       24.40      3.68 o
  -8   5   4      225.92      238.48      7.59 o
  -7   5   4      585.58      592.41     16.88 o
  -6   5   4       57.02       49.01      2.54 o
  -5   5   4      424.04      379.29      4.36 o
  -4   5   4       86.40       86.42      1.63 o
  -3   5   4      929.97      858.84      9.83 o
  -2   5   4      678.64      756.90      7.66 o
  -1   5   4     3874.52     4049.37     43.65 o
   0   5   4      317.81      347.43      7.74 o
   1   5   4     2475.50     2701.65     27.73 o
   2   5   4      116.27      134.36      1.64 o
   3   5   4     3363.84     3606.63     31.64 o
   4   5   4      498.04      499.67      4.74 o
   5   5   4        5.20        2.86      0.41 o
   6   5   4     1373.29     1376.57     12.81 o
   7   5   4       66.63       71.90      1.56 o
   8   5   4      166.90      170.77      2.44 o
   9   5   4       34.20       28.35      1.67 o
  10   5   4      187.56      170.73      3.88 o
  11   5   4      132.83      147.20      4.29 o
  -9   6   4      271.13      274.36      8.59 o
  -8   6   4       92.61       82.71      6.75 o
  -7   6   4      245.22      245.12      7.11 o
  -6   6   4      169.35      182.59      5.75 o
  -5   6   4       24.14       20.92      2.03 o
  -4   6   4      172.44      191.35      3.14 o
  -3   6   4       28.61       30.22      1.18 o
  -2   6   4       73.02       73.88      2.07 o
  -1   6   4     1120.03     1102.80     12.70 o
   0   6   4     1413.92     1476.31     18.36 o
   1   6   4     4336.50     4512.44     93.79 o
   2   6   4      744.41      726.39      6.86 o
   3   6   4        4.88       19.02      0.79 o
   4   6   4     5529.44     5478.79     71.02 o
   5   6   4      131.27      131.41      2.37 o
   6   6   4      366.60      357.23      3.79 o
   7   6   4        7.45        5.73      0.77 o
   8   6   4       23.09       28.89      1.37 o
   9   6   4       16.57       14.17      1.49 o
  10   6   4       86.85       80.92      2.61 o
  11   6   4       75.61       77.35      3.40 o
  -9   7   4        0.31        2.99      4.18 o
  -8   7   4      136.71      160.57      9.69 o
  -7   7   4       19.59       15.86      4.95 o
  -6   7   4      286.93      264.83      7.48 o
  -5   7   4      840.42      828.09     17.68 o
  -4   7   4        1.02       -0.70      1.74 o
  -3   7   4      658.41      627.98      8.71 o
  -2   7   4       23.21       16.78      0.85 o
  -1   7   4      211.48      170.20      2.24 o
   0   7   4      666.44      689.00      6.63 o
   1   7   4      240.04      202.99      2.84 o
   2   7   4       15.21       19.79      0.93 o
   3   7   4     1968.24     2089.16     16.81 o
   4   7   4      139.66      130.02      1.63 o
   5   7   4       53.15       57.45      1.09 o
   6   7   4      688.18      670.44      7.45 o
   7   7   4      314.49      310.60      4.35 o
   8   7   4      620.66      618.53      7.68 o
   9   7   4      178.33      169.74      3.90 o
  10   7   4      250.31      249.28      4.92 o
  11   7   4       43.27       37.98      2.04 o
  -8   8   4       70.59       63.14      3.32 o
  -7   8   4      100.82       99.46      4.46 o
  -6   8   4       80.57       81.38      5.08 o
  -5   8   4      300.43      313.65      9.49 o
  -4   8   4      155.82      155.81      5.50 o
  -3   8   4      332.60      338.39      9.39 o
  -2   8   4       50.73       55.60      1.52 o
  -1   8   4       14.43        9.62      0.68 o
   0   8   4        1.67        0.62      0.44 o
   1   8   4       26.06       27.93      0.96 o
   2   8   4     1147.36     1228.40     10.93 o
   3   8   4       89.78       85.16      1.47 o
   4   8   4     2766.24     2723.61     25.36 o
   5   8   4      222.10      215.82      3.15 o
   6   8   4      477.40      490.08      7.93 o
   7   8   4      239.10      241.58      3.51 o
   8   8   4      463.67      464.30      6.54 o
   9   8   4       13.45       17.14      1.42 o
  10   8   4       58.80       67.43      3.03 o
  11   8   4        7.38        3.53      1.52 o
  -8   9   4       38.98       55.15      8.75 o
  -7   9   4       57.43       54.63      3.14 o
  -6   9   4      178.52      185.25      4.58 o
  -5   9   4       98.05       93.71      5.24 o
  -4   9   4        1.79        2.12      1.07 o
  -3   9   4     1086.27     1071.15     16.70 o
  -2   9   4       10.75        4.68      0.95 o
  -1   9   4     1710.71     1651.53     17.45 o
   0   9   4        8.76        6.38      0.55 o
   1   9   4      401.76      372.82      3.74 o
   2   9   4      602.80      636.03      5.78 o
   3   9   4       36.59       35.91      1.74 o
   4   9   4      201.10      192.96      2.90 o
   5   9   4      837.40      852.63     10.10 o
   6   9   4       35.27       35.40      1.33 o
   7   9   4      151.87      148.17      2.51 o
   8   9   4      583.17      524.74      7.17 o
   9   9   4      162.65      163.22      3.83 o
  10   9   4      350.87      345.38      7.35 o
  11   9   4       51.11       54.85      4.58 o
  -7  10   4       81.98      101.46      6.02 o
  -6  10   4       26.00       21.38      3.54 o
  -5  10   4      175.88      175.34      6.02 o
  -4  10   4        0.99        0.17      1.12 o
  -3  10   4      251.15      265.42      5.49 o
  -2  10   4        0.03        0.01      1.15 o
  -1  10   4      409.40      421.87      6.20 o
   0  10   4        4.64        5.44      0.73 o
   1  10   4        5.65        4.93      0.56 o
   2  10   4      223.71      216.50      2.59 o
   3  10   4       35.96       33.32      1.74 o
   4  10   4      633.72      612.76      7.32 o
   5  10   4      167.21      169.18      2.96 o
   6  10   4      344.95      352.19      5.27 o
   7  10   4       68.70       65.04      1.82 o
   8  10   4      439.30      445.18      6.30 o
   9  10   4       48.24       49.76      3.53 o
  10  10   4       49.93       58.22      3.13 o
  -6  11   4       13.92       16.77      3.34 o
  -5  11   4       18.73       14.67      3.87 o
  -4  11   4       54.14       58.83      3.52 o
  -3  11   4       72.25       73.02      4.60 o
  -2  11   4      177.41      161.82      4.91 o
  -1  11   4     1032.65      971.35     41.54 o
   0  11   4       14.90       13.72      1.34 o
   1  11   4     1927.36     1931.86     18.95 o
   2  11   4      713.96      701.56      8.17 o
   3  11   4       87.93       80.92      3.24 o
   4  11   4      208.82      233.14     10.95 o
   5  11   4        4.66        1.82      1.04 o
   6  11   4       36.03       38.53      1.63 o
   7  11   4       55.42       52.87      2.69 o
   8  11   4      231.82      218.15      4.77 o
   9  11   4       22.11       14.99      1.67 o
  10  11   4       32.24       23.68      1.92 o
  -5  12   4      150.45      166.45      8.50 o
  -4  12   4        0.41       -0.09      2.81 o
  -3  12   4      152.81      152.18      5.38 o
  -2  12   4       17.75       14.78      2.27 o
  -1  12   4        1.68        0.27      1.11 o
   0  12   4      137.42      144.36      4.57 o
   1  12   4      143.51      146.71      2.69 o
   2  12   4       21.64       15.33      2.07 o
   3  12   4      157.80      159.01      4.69 o
   4  12   4       47.12       37.57      2.19 o
   5  12   4        3.11        1.45      1.23 o
   6  12   4      161.56      160.86      4.85 o
   7  12   4        0.11       -1.19      1.63 o
   8  12   4      222.78      227.22      6.42 o
   9  12   4        2.90        2.42      1.84 o
  -3  13   4       59.98       62.51      3.82 o
  -2  13   4        0.11       -1.11      1.57 o
  -1  13   4       90.29       91.10      3.86 o
   0  13   4       54.76       48.47      3.34 o
   1  13   4      158.17      156.94      4.00 o
   2  13   4      194.41      195.69      6.90 o
   3  13   4      681.42      686.71      9.22 o
   4  13   4      168.96      194.39      6.17 o
   5  13   4       88.98       84.36      4.25 o
   6  13   4      190.75      218.63      6.83 o
   7  13   4       16.17       15.30      1.79 o
   8  13   4       33.46       41.12      2.71 o
  -2  14   4        8.82        3.28      2.01 o
  -1  14   4       29.73       34.76      3.68 o
   0  14   4       25.68       24.07      2.67 o
   1  14   4        1.09       -1.00      1.34 o
   2  14   4       56.49       60.17      3.68 o
   3  14   4       36.70       43.79      2.65 o
   4  14   4        7.54        8.31      1.67 o
   5  14   4       66.07       56.86      5.90 o
   6  14   4      198.89      202.06      7.99 o
   7  14   4       37.92       39.98      4.93 o
   3  15   4       11.87       11.37      2.01 o
   4  15   4       37.95       42.68      2.97 o
  -6 -10   5       41.03       33.76      3.68 o
  -5 -10   5      103.13      108.93      3.34 o
  -4 -10   5       62.97       55.49      2.83 o
  -3 -10   5       45.50       49.48      2.72 o
  -2 -10   5      292.24      322.11      6.49 o
  -1 -10   5        7.82        5.47      1.16 o
   0 -10   5      103.83      105.42      3.28 o
   1 -10   5        2.53        5.24      1.26 o
  -7  -9   5      222.81      227.64      8.36 o
  -6  -9   5      183.09      196.89      7.69 o
  -5  -9   5       23.21       27.74      3.34 o
  -4  -9   5       10.79        5.00      1.26 o
  -3  -9   5        9.67        8.70      2.19 o
  -2  -9   5      639.08      672.73     12.81 o
  -1  -9   5        0.68       -0.27      1.11 o
   0  -9   5      309.16      298.12      4.59 o
   1  -9   5        6.44        4.91      1.08 o
   2  -9   5       65.35       70.79      4.19 o
   3  -9   5       12.34       12.75      2.34 o
  -8  -8   5       23.72       20.06      3.34 o
  -7  -8   5      221.47      238.67      8.36 o
  -6  -8   5      184.71      176.50      7.02 o
  -5  -8   5       49.00       51.81      4.35 o
  -4  -8   5       10.38        5.31      1.97 o
  -3  -8   5      119.43      118.67      6.35 o
  -2  -8   5       14.78       15.04      1.60 o
  -1  -8   5       11.47       13.80      1.55 o
   0  -8   5      203.46      211.11      4.38 o
   1  -8   5       37.28       43.54      1.76 o
   2  -8   5      285.32      277.36      4.41 o
   3  -8   5      154.16      175.90      4.35 o
   4  -8   5       16.22       12.03      1.49 o
  -9  -7   5       81.27       82.57      5.01 o
  -8  -7   5        6.15        5.01      2.34 o
  -7  -7   5      212.71      208.59      7.69 o
  -6  -7   5       35.01       32.42      4.68 o
  -5  -7   5      390.73      377.89      9.03 o
  -4  -7   5      305.91      306.20      8.69 o
  -3  -7   5       51.55       52.28      2.89 o
  -2  -7   5      826.68      838.08     11.56 o
  -1  -7   5       57.30       56.73      2.58 o
   0  -7   5      391.23      392.69      5.58 o
   1  -7   5      169.46      148.08      2.89 o
   2  -7   5      529.07      542.25      6.23 o
   3  -7   5       97.23       88.13      2.27 o
   4  -7   5       70.29       75.93      2.98 o
   5  -7   5       10.80        5.26      1.87 o
   6  -7   5       39.79       36.29      3.68 o
 -10  -6   5        0.08        1.64      2.33 o
  -9  -6   5      149.69      167.81      6.69 o
  -8  -6   5        5.35        7.02      2.34 o
  -7  -6   5      118.08      131.04      5.68 o
  -6  -6   5        0.48       -0.67      2.01 o
  -5  -6   5      199.32      174.83     41.78 o
  -4  -6   5      929.74      904.21     21.06 o
  -3  -6   5      620.75      642.09      8.84 o
  -2  -6   5        9.26        8.57      1.13 o
  -1  -6   5        4.95        4.36      1.13 o
   0  -6   5        9.04        6.43      1.44 o
   1  -6   5      208.53      205.72      3.32 o
   2  -6   5      515.20      546.17      7.09 o
   3  -6   5      223.35      208.40      2.87 o
   4  -6   5      241.50      225.46      3.07 o
   5  -6   5      504.84      498.59      7.15 o
   6  -6   5        2.69       -0.96      1.59 o
   7  -6   5       20.62       16.11      4.32 o
 -10  -5   5       40.96       34.10      6.02 o
  -9  -5   5      323.64      316.22      9.36 o
  -8  -5   5      100.67       80.56      4.35 o
  -7  -5   5      148.43      143.40      5.68 o
  -6  -5   5      440.09      446.74      9.80 o
  -5  -5   5      359.89      325.92      9.36 o
  -4  -5   5     1014.73     1011.66     16.74 o
  -3  -5   5      747.14      714.90     13.42 o
  -2  -5   5     1291.92     1265.25     16.42 o
  -1  -5   5       43.91       42.39      1.89 o
   0  -5   5      171.41      156.24      3.35 o
   1  -5   5      168.01      183.18      3.88 o
   2  -5   5      669.95      647.36      8.10 o
   3  -5   5      102.25      112.78      2.37 o
   4  -5   5       62.33       66.01      1.63 o
   5  -5   5      516.17      503.19      7.01 o
   6  -5   5       80.64       88.09      6.59 o
   7  -5   5        1.87        0.69      2.99 o
 -10  -4   5        2.82        3.34      2.67 o
  -9  -4   5      359.79      361.02     10.03 o
  -8  -4   5       58.82       72.20      4.01 o
  -7  -4   5      424.58      433.89     18.72 o
  -6  -4   5       62.08       52.48      8.69 o
  -5  -4   5      205.24      195.94      4.25 o
  -4  -4   5      747.81      711.50     15.54 o
  -3  -4   5      754.86      723.42     21.56 o
  -2  -4   5      985.31      928.90     19.39 o
  -1  -4   5      600.42      617.17      8.39 o
   0  -4   5       67.43       72.51      2.22 o
   1  -4   5       36.70       33.18      1.87 o
   2  -4   5        4.34        6.06      0.86 o
   3  -4   5      693.50      692.51      7.88 o
   4  -4   5      761.10      755.05      8.50 o
   5  -4   5      376.35      377.77      5.82 o
   6  -4   5        3.38        1.83      1.65 o
   7  -4   5      519.00      510.84     11.63 o
   8  -4   5       12.99        8.82      3.91 o
 -11  -3   5      148.15      159.58      6.34 o
 -10  -3   5        0.40        1.34      2.01 o
  -9  -3   5      308.48      325.58      9.03 o
  -8  -3   5       68.89       56.83      3.68 o
  -7  -3   5      401.31      390.77     11.03 o
  -6  -3   5       73.64       62.75      2.47 o
  -5  -3   5       53.62       53.82      5.68 o
  -4  -3   5      209.00      221.83      3.97 o
  -3  -3   5      658.93      607.91     10.52 o
  -2  -3   5      906.13      813.60     14.42 o
  -1  -3   5      366.37      367.82      5.79 o
   0  -3   5     2619.68     2582.22     30.16 o
   1  -3   5      633.80      622.92      9.48 o
   2  -3   5      482.56      449.07      5.60 o
   3  -3   5      544.03      571.90      6.39 o
   4  -3   5      106.06      100.72      2.04 o
   5  -3   5      101.83      111.15      2.14 o
   6  -3   5       51.05       53.93      3.51 o
   7  -3   5      290.19      293.12      7.18 o
   8  -3   5       58.79       44.85      9.36 o
   9  -3   5      124.49      118.23      5.58 o
 -11  -2   5       68.72       64.52      6.02 o
 -10  -2   5       59.70       56.49      4.01 o
  -9  -2   5      122.01      110.64      4.68 o
  -8  -2   5        8.20       12.54      1.42 o
  -7  -2   5      515.58      513.25     14.88 o
  -6  -2   5      176.47      178.17      3.88 o
  -5  -2   5      644.26      663.50     12.90 o
  -4  -2   5      932.84      940.36     15.42 o
  -3  -2   5      451.00      538.47      9.00 o
  -2  -2   5      529.16      429.01      7.96 o
  -1  -2   5       71.76       76.24      4.68 o
   0  -2   5     6226.62     6394.01     88.13 o
   1  -2   5      115.58      109.61      2.17 o
   2  -2   5      542.83      551.13      5.94 o
   3  -2   5       82.19       87.03      1.72 o
   4  -2   5      507.81      529.72      5.13 o
   5  -2   5      433.00      422.02      5.06 o
   6  -2   5      141.29      137.61      3.28 o
   7  -2   5      542.70      542.39     13.52 o
   8  -2   5        1.53        0.19      1.91 o
   9  -2   5      805.70      832.95     14.94 o
  -9  -1   5      189.33      188.23     21.73 o
  -8  -1   5      202.52      203.21      4.47 o
  -7  -1   5        2.62        3.34      1.18 o
  -6  -1   5     1956.08     1952.37     26.37 o
  -5  -1   5      621.77      650.27     10.25 o
  -4  -1   5      397.47      430.66      7.92 o
  -3  -1   5       62.17      103.77      2.19 o
  -2  -1   5        9.98       20.64      1.16 o
  -1  -1   5       16.22       25.96      1.35 o
   0  -1   5     3594.79     3732.90     46.22 o
   1  -1   5      284.71      268.34      3.65 o
   2  -1   5     2178.91     2169.28     22.34 o
   3  -1   5     4750.84     5012.36     46.49 o
   4  -1   5      550.50      549.59      5.70 o
   5  -1   5      374.88      349.46      3.61 o
   6  -1   5        1.33        0.02      0.50 o
   7  -1   5      118.11      116.57      2.45 o
   8  -1   5       14.84       11.93      1.59 o
   9  -1   5      252.27      249.83      5.56 o
  10  -1   5       34.14       24.73      2.85 o
 -11   0   5       10.53        5.01      2.67 o
 -10   0   5        5.91        4.35      1.65 o
  -9   0   5       59.06       57.55      3.05 o
  -8   0   5      515.51      502.51      7.65 o
  -7   0   5      433.31      418.21      7.52 o
  -6   0   5      218.43      219.04      3.45 o
  -5   0   5     1212.20     1168.32     17.01 o
  -4   0   5     1275.93     1260.80     20.32 o
  -3   0   5      519.87      579.22      8.65 o
  -2   0   5      119.71       66.64      1.75 o
  -1   0   5     3423.83     3989.39     56.18 o
   0   0   5     4771.64     4790.83     76.91 o
   1   0   5      441.18      519.42      8.12 o
   2   0   5     5320.27     5701.49     60.88 o
   3   0   5     2216.37     2530.29     21.75 o
   4   0   5      657.43      678.11      5.96 o
   5   0   5        8.06        6.22      0.60 o
   6   0   5      229.68      220.94      2.56 o
   7   0   5        8.36        9.85      1.04 o
   8   0   5        0.69        0.35      1.02 o
   9   0   5       30.82       31.44      2.99 o
  10   0   5       25.99       26.49      2.57 o
 -11   1   5      143.73      143.72      6.58 o
 -10   1   5        9.31        6.35      1.76 o
  -9   1   5      207.24      212.08      6.37 o
  -8   1   5        8.13        6.55      0.90 o
  -7   1   5      236.08      243.41      3.91 o
  -6   1   5      561.45      550.38      7.32 o
  -5   1   5      730.23      703.22      8.75 o
  -4   1   5      998.22      960.57     11.57 o
  -3   1   5     2868.57     3106.13     42.11 o
  -2   1   5     1107.58     1112.90     15.98 o
  -1   1   5      639.90      640.16      9.76 o
   0   1   5      311.52      356.82     10.12 o
   1   1   5      673.42      709.02     11.98 o
   2   1   5     1020.26      981.25      9.52 o
   3   1   5      102.98       86.28      1.48 o
   4   1   5      536.26      517.13      5.35 o
   5   1   5     1800.32     1820.19     14.97 o
   6   1   5      129.02      127.31      1.74 o
   7   1   5      802.70      794.19      9.19 o
   8   1   5       60.87       55.72      2.10 o
   9   1   5       14.93        7.69      1.45 o
  10   1   5       13.64        9.35      1.28 o
  11   1   5       76.58       70.33      3.17 o
 -11   2   5      135.06      146.91      8.43 o
 -10   2   5       61.94       51.72      4.14 o
  -9   2   5       82.51       80.58      3.73 o
  -8   2   5        5.09        3.63      1.13 o
  -7   2   5      669.78      679.81      8.35 o
  -6   2   5        5.74        6.47      1.11 o
  -5   2   5     1262.20     1235.01     13.01 o
  -4   2   5       74.63       55.89      1.34 o
  -3   2   5     3397.67     3626.64     93.70 o
  -2   2   5     3750.09     3813.27     46.83 o
  -1   2   5        0.06        0.85      0.60 o
   0   2   5      494.35      376.78      5.80 o
   1   2   5       37.92       47.91      1.20 o
   2   2   5     3949.02     4008.14     59.94 o
   3   2   5      498.45      640.50      6.92 o
   4   2   5      302.09      272.36      3.00 o
   5   2   5     2064.81     2149.51     18.06 o
   6   2   5      482.36      479.01      4.95 o
   7   2   5      524.74      525.15      6.28 o
   8   2   5      233.35      224.45      3.48 o
   9   2   5      138.19      124.71      2.90 o
  10   2   5      107.82      105.60      3.17 o
  11   2   5       57.74       62.06      3.01 o
 -10   3   5       79.74       70.60     12.87 o
  -9   3   5      200.45      215.30      6.80 o
  -8   3   5      342.81      330.45      7.77 o
  -7   3   5      692.60      696.25     10.91 o
  -6   3   5      515.61      533.96      5.93 o
  -5   3   5      129.81      107.78      1.56 o
  -4   3   5      133.83       84.53      1.41 o
  -3   3   5      683.59      654.47      6.62 o
  -2   3   5     8621.20     8859.62    138.85 o
  -1   3   5     2571.07     2658.92     44.53 o
   0   3   5      389.05      370.06      7.83 o
   1   3   5      338.29      387.92      9.07 o
   2   3   5       22.28       15.64      0.64 o
   3   3   5     1919.29     2252.20     23.41 o
   4   3   5      130.05       88.17      1.47 o
   5   3   5      262.82      247.40      2.73 o
   6   3   5        3.13        4.16      0.56 o
   7   3   5     3609.62     3647.04     36.68 o
   8   3   5      170.48      180.83      2.84 o
   9   3   5      203.94      214.05      3.44 o
  10   3   5      183.96      178.24      3.24 o
  11   3   5      140.80      141.13      4.12 o
 -10   4   5       51.83       49.97      5.67 o
  -9   4   5      150.85      153.11      5.69 o
  -8   4   5      254.04      252.61      7.11 o
  -7   4   5      208.03      196.22      5.86 o
  -6   4   5       48.34       43.80      2.35 o
  -5   4   5      131.68      130.00      1.82 o
  -4   4   5       84.60       76.20      1.37 o
  -3   4   5       52.51       53.18      1.30 o
  -2   4   5     1343.25     1399.81     13.62 o
  -1   4   5      281.31      295.60      4.91 o
   0   4   5     3001.27     3096.09     43.66 o
   1   4   5     3630.27     3906.78     47.32 o
   2   4   5      625.90      549.34      6.31 o
   3   4   5      831.08      731.83      8.44 o
   4   4   5     1044.34     1018.58     11.00 o
   5   4   5     1315.90     1317.00     13.76 o
   6   4   5       81.12       77.29      1.45 o
   7   4   5     1326.76     1274.67     21.11 o
   8   4   5      165.02      163.90      3.88 o
   9   4   5      380.66      377.63      6.26 o
  10   4   5       55.25       45.81      2.31 o
  11   4   5       49.14       49.69      2.49 o
 -10   5   5      269.70      266.82     13.18 o
  -9   5   5       84.84       97.04      5.83 o
  -8   5   5        4.63        1.50      1.65 o
  -7   5   5      382.14      400.46      9.77 o
  -6   5   5      294.02      288.07      5.81 o
  -5   5   5      311.58      304.29      5.06 o
  -4   5   5      536.24      526.29      6.08 o
  -3   5   5      974.43     1189.63     12.92 o
  -2   5   5     1896.63     1902.69     26.44 o
  -1   5   5       79.05      101.90      2.30 o
   0   5   5     9907.80    10267.83    185.63 o
   1   5   5     2029.27     2259.40     26.37 o
   2   5   5      687.82      662.32      8.48 o
   3   5   5       51.49       46.71      1.02 o
   4   5   5      115.89      100.47      1.50 o
   5   5   5      187.46      176.37      2.30 o
   6   5   5       10.15        7.73      0.70 o
   7   5   5      144.48      145.74      2.37 o
   8   5   5       69.88       64.44      2.00 o
   9   5   5     1351.30     1333.02     16.89 o
  10   5   5        4.41        4.78      1.55 o
  11   5   5      436.13      456.09     13.76 o
  -9   6   5       51.47       34.38     12.70 o
  -8   6   5       31.92       31.58      7.52 o
  -7   6   5      222.66      201.82      8.02 o
  -6   6   5       26.55       21.03      3.51 o
  -5   6   5      114.44      121.62      3.21 o
  -4   6   5      243.81      259.88      3.46 o
  -3   6   5       31.80       30.27      1.01 o
  -2   6   5      123.70      114.54      1.67 o
  -1   6   5       88.29       79.80      1.50 o
   0   6   5     1316.42     1317.75     14.17 o
   1   6   5       34.72       41.32      1.27 o
   2   6   5     1098.90     1030.87     12.01 o
   3   6   5     4493.56     4709.96     88.99 o
   4   6   5     1737.68     1790.97     16.20 o
   5   6   5     1644.54     1626.51     14.81 o
   6   6   5      555.40      548.00      5.40 o
   7   6   5        6.14        5.42      0.71 o
   8   6   5       68.98       66.28      2.90 o
   9   6   5      407.19      422.32      8.84 o
  10   6   5        0.63        1.47      1.52 o
  11   6   5      108.27      103.24      5.21 o
  -9   7   5       31.62       27.57      7.52 o
  -8   7   5       22.66       21.62      7.19 o
  -7   7   5       73.50       89.60      4.81 o
  -6   7   5       65.08       43.47     12.20 o
  -5   7   5     1006.12     1026.08     21.20 o
  -4   7   5     1809.61     1848.13     29.18 o
  -3   7   5       86.55       79.08      1.68 o
  -2   7   5      954.75      901.00      8.62 o
  -1   7   5      757.48      820.31      9.66 o
   0   7   5     2299.89     2384.51     30.30 o
   1   7   5      262.82      303.13      4.28 o
   2   7   5     3889.85     3980.11     55.00 o
   3   7   5      353.11      397.37      4.18 o
   4   7   5      135.01      118.66      2.05 o
   5   7   5      670.16      645.75      5.96 o
   6   7   5      493.65      484.19      5.63 o
   7   7   5      299.63      279.31      4.26 o
   8   7   5      185.29      198.36      3.50 o
   9   7   5      169.57      160.44      3.61 o
  10   7   5       52.09       53.84      3.89 o
  11   7   5      134.96      140.35      4.81 o
  -8   8   5       62.30       35.20     11.37 o
  -7   8   5       91.73       83.55      8.69 o
  -6   8   5       12.50       10.93      4.01 o
  -5   8   5      133.84      115.38      7.70 o
  -4   8   5      444.85      427.17     10.26 o
  -3   8   5      487.45      485.20      9.73 o
  -2   8   5      248.92      244.61      3.31 o
  -1   8   5      328.49      324.80      3.95 o
   0   8   5       37.25       45.61      1.82 o
   1   8   5      492.36      506.46      5.37 o
   2   8   5      627.70      589.93      6.47 o
   3   8   5      106.40       96.86      1.51 o
   4   8   5     1066.83     1058.76      9.55 o
   5   8   5     2468.96     2492.64     22.23 o
   6   8   5      656.12      648.05      7.31 o
   7   8   5       37.43       35.96      1.84 o
   8   8   5       66.80       61.04      1.88 o
   9   8   5      133.11      144.30      4.16 o
  10   8   5       98.81       95.80      3.11 o
  11   8   5       22.42       30.42      3.62 o
  -8   9   5        7.97        2.38      3.77 o
  -7   9   5       32.65       45.16      3.21 o
  -6   9   5        1.03       -1.15      1.15 o
  -5   9   5       57.43       35.77      4.68 o
  -4   9   5       63.82       58.56      3.99 o
  -3   9   5      755.37      763.26     13.93 o
  -2   9   5     2340.38     2324.43     35.45 o
  -1   9   5      393.73      375.18      5.13 o
   0   9   5      367.61      357.98      5.10 o
   1   9   5        5.45        2.64      0.77 o
   2   9   5      270.60      258.74      3.44 o
   3   9   5      244.19      242.09      3.12 o
   4   9   5      727.41      707.60      7.15 o
   5   9   5      134.15      146.74      2.63 o
   6   9   5        3.05        2.23      0.64 o
   7   9   5      527.94      537.90      6.81 o
   8   9   5       36.16       30.95      2.32 o
   9   9   5      112.04       95.52      3.15 o
  10   9   5       14.30       13.81      1.93 o
  11   9   5        4.43        3.27      1.25 o
  -7  10   5      136.32      143.65      4.64 o
  -6  10   5      109.08      111.93      4.68 o
  -5  10   5       14.57       12.62      2.46 o
  -4  10   5      131.47      133.69      3.76 o
  -3  10   5       83.34       80.60      3.14 o
  -2  10   5      135.13      133.75      3.71 o
  -1  10   5      181.50      165.13      4.05 o
   0  10   5      503.79      500.76      6.46 o
   1  10   5        3.04        3.26      0.53 o
   2  10   5       19.63       15.96      1.93 o
   3  10   5       95.90       84.39      1.89 o
   4  10   5      104.11      102.25      2.54 o
   5  10   5      209.27      185.58      2.83 o
   6  10   5      134.53      124.65      2.27 o
   7  10   5     1003.01      988.64     10.91 o
   8  10   5        1.61        2.28      1.11 o
   9  10   5      383.67      384.47      7.13 o
  10  10   5        3.20        2.11      1.42 o
  -6  11   5       80.47       90.07      5.74 o
  -5  11   5        5.12        3.61      3.72 o
  -4  11   5        0.57        0.33      1.64 o
  -3  11   5        1.44        2.37      1.18 o
  -2  11   5      297.37      291.27      5.65 o
  -1  11   5       54.65       60.52      2.49 o
   0  11   5      656.50      645.12      7.61 o
   1  11   5      546.18      528.56      5.51 o
   2  11   5      108.96      102.68      2.27 o
   3  11   5      317.28      315.46      4.14 o
   4  11   5       99.65      107.54      1.90 o
   5  11   5        5.95        1.86      1.29 o
   6  11   5       22.59       25.80      2.28 o
   7  11   5      758.52      784.78     10.66 o
   8  11   5        0.01        0.33      1.35 o
   9  11   5      269.58      271.74      7.22 o
  10  11   5        1.59        0.96      1.61 o
  -5  12   5       86.60       92.64      6.71 o
  -4  12   5      182.60      186.50      8.00 o
  -3  12   5       13.60       12.82      2.13 o
  -2  12   5       33.46       31.82      2.98 o
  -1  12   5        0.33       -0.95      1.66 o
   0  12   5      301.12      326.02      9.97 o
   1  12   5        1.14       -0.67      0.70 o
   2  12   5      812.91      822.14     10.64 o
   3  12   5      435.83      438.31      5.64 o
   4  12   5       87.49       83.45      2.57 o
   5  12   5       39.88       35.75      1.65 o
   6  12   5        0.34       -0.48      1.00 o
   7  12   5      389.31      376.06      6.26 o
   8  12   5        0.10       -1.81      2.17 o
   9  12   5      191.99      201.59      5.44 o
  -4  13   5       77.57       96.97      6.03 o
  -3  13   5        5.07        4.86      2.33 o
  -2  13   5       42.49       36.86      6.18 o
  -1  13   5       61.79       59.41      5.08 o
   0  13   5       46.03       36.10      6.02 o
   1  13   5       63.09       55.49      5.01 o
   2  13   5      331.92      320.81      5.00 o
   3  13   5      158.23      147.57      4.31 o
   4  13   5      109.50      121.11      3.17 o
   5  13   5       42.69       48.45      2.45 o
   6  13   5       10.70        9.90      1.60 o
   7  13   5       76.32       84.66      4.85 o
   8  13   5        0.65       -0.21      1.42 o
  -2  14   5      198.06      216.00      6.66 o
  -1  14   5        2.34        0.67      1.67 o
   0  14   5       41.02       50.14      4.01 o
   1  14   5       57.68       61.84      3.68 o
   2  14   5      234.63      256.53      5.52 o
   3  14   5       28.75       32.48      1.85 o
   4  14   5      326.18      331.24      6.61 o
   5  14   5      107.28      109.68      3.61 o
   6  14   5       10.02        9.60      1.67 o
   7  14   5       32.94       29.41      2.16 o
   0  15   5       60.33       59.17      4.35 o
   1  15   5        7.36        7.02      3.68 o
   3  15   5        1.42        0.00      3.01 o
   4  15   5       29.64       30.78      2.88 o
   5  15   5      220.44      233.51      5.66 o
  -2 -10   6       47.88       57.07      3.21 o
  -6  -9   6       21.70       23.73      3.34 o
  -5  -9   6       13.38       14.37      5.68 o
  -4  -9   6      129.09      126.85      4.18 o
  -3  -9   6       83.17       90.36      7.35 o
  -2  -9   6      108.28      109.38      3.37 o
  -1  -9   6      253.20      280.38      5.97 o
   0  -9   6        0.14       -1.09      1.09 o
   1  -9   6       62.21       65.72      2.86 o
   2  -9   6        1.85        0.33      1.26 o
  -7  -8   6        0.12       -1.00      2.34 o
  -6  -8   6       45.89       55.49      4.68 o
  -5  -8   6       25.93       20.06      3.01 o
  -4  -8   6       21.86       23.40     27.41 o
  -3  -8   6        2.93        2.67      3.34 o
  -2  -8   6      400.35      419.51     11.37 o
  -1  -8   6      285.60      272.09      4.87 o
   0  -8   6       60.77       63.82      2.29 o
   1  -8   6       82.28       79.68      2.52 o
   2  -8   6        9.02        8.93      1.26 o
   3  -8   6      105.71      107.55      2.81 o
  -8  -7   6      252.52      261.07      9.03 o
  -7  -7   6       46.18       48.80      5.01 o
  -6  -7   6      166.32      168.81      6.69 o
  -5  -7   6       60.44       48.80     26.07 o
  -4  -7   6       40.52       37.77      8.02 o
  -3  -7   6      582.93      607.71     15.04 o
  -2  -7   6      294.09      270.74      5.90 o
  -1  -7   6       57.71       68.76      3.05 o
   0  -7   6       38.46       35.98      1.85 o
   1  -7   6      145.34      157.63      4.45 o
   2  -7   6       51.47       44.87      2.43 o
   3  -7   6      179.14      187.75      4.07 o
   4  -7   6       16.33       14.26      1.52 o
   5  -7   6       69.85       67.69      3.41 o
  -9  -6   6        1.27        0.00      2.01 o
  -8  -6   6      237.97      236.33      8.02 o
  -7  -6   6       10.19        6.69      5.68 o
  -6  -6   6      824.97      827.27     14.29 o
  -5  -6   6       46.25       33.09      3.34 o
  -4  -6   6       29.12       36.10      3.68 o
  -3  -6   6      293.09      288.63      6.13 o
  -2  -6   6        1.18        1.00      1.84 o
  -1  -6   6      126.92      113.85      3.37 o
   0  -6   6      481.42      492.19      8.01 o
   1  -6   6      507.74      523.58      6.92 o
   2  -6   6        1.06        0.35      0.79 o
   3  -6   6      247.01      252.85      4.48 o
   4  -6   6        0.55       -0.41      0.82 o
   5  -6   6      111.79      121.00      5.16 o
   6  -6   6       38.52       30.29      6.90 o
 -10  -5   6       42.95       45.46      4.35 o
  -9  -5   6       78.36       75.55      5.01 o
  -8  -5   6       58.04       65.52      4.35 o
  -7  -5   6        0.02        0.00      2.01 o
  -6  -5   6      499.63      482.02     28.41 o
  -5  -5   6       37.85       44.12      3.68 o
  -4  -5   6      548.57      541.46      9.79 o
  -3  -5   6      306.82      302.27      8.13 o
  -2  -5   6       47.64       39.19      2.99 o
  -1  -5   6      208.59      195.63      4.47 o
   0  -5   6       11.45        7.24      1.02 o
   1  -5   6      128.20      128.21      3.17 o
   2  -5   6       14.40       11.65      0.95 o
   3  -5   6      242.37      229.13      7.00 o
   4  -5   6      239.82      226.45      3.28 o
   5  -5   6      325.76      306.10      5.55 o
   6  -5   6       54.33       62.00      3.51 o
   7  -5   6       68.66       72.20      6.35 o
 -10  -4   6      103.69       92.59      5.01 o
  -9  -4   6       14.10       10.70      2.34 o
  -8  -4   6      202.82      184.19      6.69 o
  -7  -4   6       43.62       40.22      2.71 o
  -6  -4   6      438.09      423.86     11.70 o
  -5  -4   6       85.90       85.58      3.51 o
  -4  -4   6     1821.74     1774.00     38.44 o
  -3  -4   6     1284.11     1310.24     23.34 o
  -2  -4   6       88.64       85.79      2.71 o
  -1  -4   6      154.50      139.30      3.42 o
   0  -4   6      127.33      120.90      3.34 o
   1  -4   6     1888.06     1902.39     24.54 o
   2  -4   6       88.32       84.86      2.25 o
   3  -4   6      615.28      621.52      7.62 o
   4  -4   6        0.37        1.74      0.71 o
   5  -4   6      107.16      112.33      2.22 o
   6  -4   6        4.26        1.73      1.67 o
   7  -4   6        2.00       -0.64      2.04 o
   8  -4   6       74.74       82.66      4.57 o
 -10  -3   6      266.70      281.13      8.69 o
  -9  -3   6        3.26        4.68      2.01 o
  -8  -3   6       32.90       41.78      3.34 o
  -7  -3   6       57.52       55.03      4.18 o
  -6  -3   6        2.69        1.27      1.17 o
  -5  -3   6      571.96      548.25      9.78 o
  -4  -3   6     1663.80     1613.89     24.46 o
  -3  -3   6      114.15      100.92      5.85 o
  -2  -3   6     1292.05     1296.36     18.59 o
  -1  -3   6      280.23      260.13      4.86 o
   0  -3   6      262.87      242.07      4.17 o
   1  -3   6      213.71      224.72      4.03 o
   2  -3   6      149.92      127.51      3.21 o
   3  -3   6      278.33      260.71      4.23 o
   4  -3   6      193.51      190.45      3.82 o
   5  -3   6      264.88      256.99      3.68 o
   6  -3   6      271.63      272.03      4.09 o
   7  -3   6       84.13       79.11      3.70 o
   8  -3   6      170.93      173.27      6.49 o
 -10  -2   6       86.60       93.60      4.68 o
  -9  -2   6       35.16       37.44      3.34 o
  -8  -2   6      521.54      488.04     12.37 o
  -7  -2   6      592.66      586.47     12.35 o
  -6  -2   6        4.68        4.29      0.89 o
  -5  -2   6      707.55      703.69     10.93 o
  -4  -2   6     1042.44      981.50     16.06 o
  -3  -2   6      358.87      353.26      9.39 o
  -2  -2   6     1334.13     1352.01     20.14 o
  -1  -2   6     1457.97     1411.84     20.09 o
   0  -2   6      181.63      216.22      6.29 o
   1  -2   6     1563.20     1552.52     22.70 o
   2  -2   6        0.95        1.02      1.25 o
   3  -2   6      970.17      995.28     13.98 o
   4  -2   6      276.18      299.68      4.67 o
   5  -2   6      105.32      104.28      2.34 o
   6  -2   6       47.95       40.29      1.54 o
   7  -2   6        4.73        4.07      2.98 o
   8  -2   6      291.07      302.80      7.67 o
   9  -2   6       24.23       19.84      3.12 o
  -9  -1   6      212.55      199.18      5.01 o
  -8  -1   6      430.70      460.30     11.70 o
  -7  -1   6       41.75       42.78      3.51 o
  -6  -1   6      127.32      135.32      2.88 o
  -5  -1   6      596.82      588.63      9.40 o
  -4  -1   6       22.68       20.37      1.42 o
  -3  -1   6       38.64       39.98      1.62 o
  -2  -1   6     1753.39     1836.53     25.89 o
  -1  -1   6        4.19        5.32      1.34 o
   0  -1   6     2041.19     2071.45     30.33 o
   1  -1   6      261.75      280.91      4.68 o
   2  -1   6      306.79      332.57      4.82 o
   3  -1   6      384.73      405.60      5.06 o
   4  -1   6      354.28      350.08      3.87 o
   5  -1   6       11.18       10.77      0.86 o
   6  -1   6      376.75      369.93      4.10 o
   7  -1   6      131.83      128.43      2.67 o
   8  -1   6      712.21      721.55     10.78 o
   9  -1   6        0.28       -1.49      1.49 o
 -10   0   6      115.75      126.36      6.02 o
  -9   0   6       16.83       19.15      1.60 o
  -8   0   6      431.71      412.78      7.76 o
  -7   0   6      678.35      670.01     13.58 o
  -6   0   6      872.67      860.66     12.26 o
  -5   0   6        0.21        0.41      0.65 o
  -4   0   6      138.74      120.93      2.25 o
  -3   0   6       97.47      143.44      4.39 o
  -2   0   6       80.51       68.40      1.90 o
  -1   0   6     3379.68     3612.45     67.54 o
   0   0   6        0.34        1.90      0.89 o
   1   0   6     2291.52     2244.76     28.64 o
   2   0   6       76.35       87.12      1.92 o
   3   0   6     1109.40     1059.06     10.59 o
   4   0   6       53.71       53.41      1.28 o
   5   0   6      562.44      552.42      7.75 o
   6   0   6       84.81       84.17      1.45 o
   7   0   6      177.65      178.06      2.93 o
   8   0   6       84.82       86.10      2.68 o
   9   0   6       27.50       20.02      1.88 o
  10   0   6        9.30        6.20      1.48 o
 -10   1   6       21.77       20.00      6.02 o
  -9   1   6       73.36       70.26      3.89 o
  -8   1   6      205.10      206.95      4.66 o
  -7   1   6        6.80        5.29      1.28 o
  -6   1   6     2188.66     2218.28     26.23 o
  -5   1   6      865.26      886.35     12.99 o
  -4   1   6      207.96      177.11      3.50 o
  -3   1   6      885.09      772.96      9.87 o
  -2   1   6       24.44       35.91      1.58 o
  -1   1   6      560.45      535.58      8.37 o
   0   1   6      320.23      290.15     12.70 o
   1   1   6     1444.42     1465.46     19.11 o
   2   1   6      361.53      386.70      4.26 o
   3   1   6     2250.03     2336.13     22.03 o
   4   1   6      659.04      742.79      8.29 o
   5   1   6      184.95      170.76      2.58 o
   6   1   6      701.96      709.29      6.89 o
   7   1   6      176.50      175.80      3.07 o
   8   1   6      486.69      495.14      6.29 o
   9   1   6      100.24      100.60      2.95 o
  10   1   6       83.19       83.10      3.02 o
 -10   2   6      115.67      122.26      7.39 o
  -9   2   6        0.25        0.33      1.42 o
  -8   2   6        4.11        2.87      1.28 o
  -7   2   6      440.33      443.58      6.40 o
  -6   2   6     1460.10     1485.07     17.86 o
  -5   2   6      225.87      210.88      3.50 o
  -4   2   6     1131.21     1130.18     15.93 o
  -3   2   6      104.97       78.29      2.07 o
  -2   2   6       16.37        5.86      0.63 o
  -1   2   6     3142.45     3394.49     59.71 o
   0   2   6        1.04        1.20      0.68 o
   1   2   6     4824.17     4901.17     53.01 o
   2   2   6     3188.91     3633.66     37.90 o
   3   2   6     1796.93     1700.16     16.49 o
   4   2   6      132.97       95.74      1.62 o
   5   2   6     1760.54     1757.25     16.36 o
   6   2   6      347.09      333.77      3.38 o
   7   2   6      597.40      594.87      7.44 o
   8   2   6      104.62      108.07      2.63 o
   9   2   6      169.71      162.97      3.18 o
  10   2   6        3.21       -0.32      1.15 o
 -10   3   6       37.40       33.62      9.69 o
  -9   3   6       73.45       72.76      6.35 o
  -8   3   6        1.64        1.43      1.28 o
  -7   3   6      282.78      286.33      5.87 o
  -6   3   6      610.71      621.73      9.78 o
  -5   3   6      177.68      176.72      3.25 o
  -4   3   6     3009.25     3077.32     36.43 o
  -3   3   6     2425.25     2494.91     45.24 o
  -2   3   6       66.37      110.72      1.89 o
  -1   3   6     3580.23     3651.68     54.75 o
   0   3   6      175.14      186.82      3.76 o
   1   3   6     1198.04     1215.33     25.23 o
   2   3   6      599.12      698.11      7.91 o
   3   3   6     1783.13     1800.02     17.31 o
   4   3   6      264.40      288.77      3.52 o
   5   3   6      518.74      495.62      4.95 o
   6   3   6      409.42      400.74      4.95 o
   7   3   6       60.33       59.40      1.72 o
   8   3   6      108.04      108.75      4.97 o
   9   3   6        2.94        1.74      1.04 o
  10   3   6      281.88      302.56      5.71 o
  11   3   6        6.58        7.44      2.42 o
 -10   4   6       99.93      102.19      5.44 o
  -9   4   6       80.23       75.18      5.55 o
  -8   4   6      172.39      172.67      5.69 o
  -7   4   6      487.76      485.73     11.39 o
  -6   4   6       79.58       83.25      4.59 o
  -5   4   6       17.00       14.00      1.63 o
  -4   4   6     1315.45     1375.09     14.29 o
  -3   4   6       40.63       48.22      1.17 o
  -2   4   6     3402.84     3602.02     38.82 o
  -1   4   6      908.59      960.99     13.92 o
   0   4   6      881.61      872.53     14.12 o
   1   4   6     1372.18     1416.19     28.16 o
   2   4   6       29.79       26.47      1.06 o
   3   4   6      220.22      193.41      2.84 o
   4   4   6     2310.01     2535.29     24.17 o
   5   4   6      743.96      732.62     10.06 o
   6   4   6     1369.54     1344.27     13.86 o
   7   4   6      102.05      108.01      2.39 o
   8   4   6       38.85       35.67      1.41 o
   9   4   6       12.92       11.86      1.12 o
  10   4   6      140.97      146.43      3.04 o
  11   4   6       49.09       50.12      3.58 o
 -10   5   6       18.29       15.38      5.85 o
  -9   5   6      139.32      146.76      6.69 o
  -8   5   6      275.49      295.21      8.34 o
  -7   5   6        5.94        3.03      1.52 o
  -6   5   6       65.92       55.18      3.01 o
  -5   5   6        0.26        0.22      0.77 o
  -4   5   6      339.93      317.09      3.72 o
  -3   5   6      433.26      454.99      5.30 o
  -2   5   6     1512.41     1511.22     16.01 o
  -1   5   6     1846.71     1885.40     23.16 o
   0   5   6       88.57       71.27      2.03 o
   1   5   6      871.98      769.70      9.42 o
   2   5   6      947.85     1142.73     11.40 o
   3   5   6       27.65       14.55      0.73 o
   4   5   6      263.31      297.24      3.60 o
   5   5   6      484.32      464.52      5.53 o
   6   5   6      251.93      244.94      3.64 o
   7   5   6        2.65        2.09      0.74 o
   8   5   6        3.23        2.46      0.77 o
   9   5   6       90.04       95.07      2.84 o
  10   5   6      547.96      554.35      9.90 o
  11   5   6       24.10       21.99      2.30 o
  -9   6   6       12.22       10.49      5.85 o
  -8   6   6      613.68      585.65     18.23 o
  -7   6   6      102.01       94.08      5.11 o
  -6   6   6      349.40      345.73      7.85 o
  -5   6   6      272.25      253.93      5.13 o
  -4   6   6       26.18       17.20      2.64 o
  -3   6   6      587.43      596.07      7.03 o
  -2   6   6     1234.37     1230.38     12.98 o
  -1   6   6       26.17       31.52      1.41 o
   0   6   6      604.01      624.07      7.29 o
   1   6   6     1841.75     1885.34     26.38 o
   2   6   6     1293.43     1424.15     14.97 o
   3   6   6       79.10       58.58      1.41 o
   4   6   6      366.97      374.25      4.29 o
   5   6   6      610.35      638.01      6.72 o
   6   6   6     2218.96     2237.90     22.07 o
   7   6   6      216.63      215.57      3.22 o
   8   6   6       71.20       70.40      3.23 o
   9   6   6        4.94        3.81      1.52 o
  10   6   6      440.32      438.49     10.02 o
  11   6   6        6.19        8.84      2.49 o
  -9   7   6       48.92       24.07      4.35 o
  -8   7   6      118.90      130.60      7.52 o
  -7   7   6      108.15      115.87     10.53 o
  -6   7   6      455.44      470.37     11.30 o
  -5   7   6        6.03        2.96      2.02 o
  -4   7   6       26.02       21.65      2.93 o
  -3   7   6      258.20      247.18      3.97 o
  -2   7   6       28.98       27.04      1.00 o
  -1   7   6     1008.17     1037.14     10.59 o
   0   7   6       63.84       82.11      1.96 o
   1   7   6     1510.22     1361.42     17.78 o
   2   7   6      101.97      133.85      3.86 o
   3   7   6     1607.21     1490.08     16.04 o
   4   7   6      106.95      113.30      1.96 o
   5   7   6      307.36      304.14      3.87 o
   6   7   6      111.80      111.10      2.43 o
   7   7   6      490.99      477.65      6.12 o
   8   7   6      144.11      151.77      3.23 o
   9   7   6       55.22       45.87      3.56 o
  10   7   6      212.28      216.83      6.15 o
  11   7   6        0.73        1.23      1.28 o
  -8   8   6      130.87      133.60     15.04 o
  -7   8   6       21.71       11.64      4.01 o
  -6   8   6      383.68      372.84     12.37 o
  -5   8   6        0.55       -1.76      1.76 o
  -4   8   6      518.41      512.24      9.94 o
  -3   8   6     2254.65     2215.92     30.60 o
  -2   8   6        1.05        1.80      0.78 o
  -1   8   6      598.45      583.65      7.13 o
   0   8   6      279.73      300.91      4.10 o
   1   8   6      572.28      589.48      6.94 o
   2   8   6        7.46        7.97      0.70 o
   3   8   6     1817.58     1783.73     20.24 o
   4   8   6      374.40      366.52      5.80 o
   5   8   6      664.73      639.76      6.22 o
   6   8   6        3.90        3.34      0.78 o
   7   8   6      195.79      197.00      3.01 o
   8   8   6     1025.55     1014.25     16.87 o
   9   8   6       18.52       16.91      2.73 o
  10   8   6      122.16      132.46      5.01 o
  11   8   6        6.82       10.72      2.28 o
  -8   9   6       10.51       -2.23     10.36 o
  -7   9   6       10.72        2.22      6.02 o
  -6   9   6       65.50       44.46      6.35 o
  -5   9   6        0.16       -1.92      1.92 o
  -4   9   6      260.15      259.19      7.59 o
  -3   9   6        0.90       -0.82      1.11 o
  -2   9   6       64.74       59.70      2.67 o
  -1   9   6      617.82      606.07      7.12 o
   0   9   6       48.59       43.96      3.11 o
   1   9   6      331.65      309.88      4.58 o
   2   9   6      579.15      578.58      7.83 o
   3   9   6     2213.87     2245.82     19.66 o
   4   9   6      285.16      280.35      3.05 o
   5   9   6      235.00      230.89      3.01 o
   6   9   6       11.17       10.63      0.97 o
   7   9   6       90.65       85.40      2.60 o
   8   9   6      343.81      350.13      5.74 o
   9   9   6      153.21      134.28      3.27 o
  10   9   6       77.49       89.52      5.26 o
  -7  10   6        0.32       -1.32      1.32 o
  -6  10   6       66.77       27.74      5.35 o
  -5  10   6       62.43       25.74      5.01 o
  -4  10   6      424.05      407.76     13.57 o
  -3  10   6       96.52       86.11      4.39 o
  -2  10   6      400.21      348.51     28.87 o
  -1  10   6     2087.23     2147.78     33.24 o
   0  10   6        0.48       -1.17      1.36 o
   1  10   6       58.77       56.93      1.72 o
   2  10   6      154.25      170.90      3.22 o
   3  10   6      544.56      565.12      7.01 o
   4  10   6      545.77      541.33      6.03 o
   5  10   6      727.89      691.17      8.77 o
   6  10   6      265.28      258.43      3.40 o
   7  10   6       27.47       32.22      1.64 o
   8  10   6      578.66      552.84      8.64 o
   9  10   6        1.70        3.10      1.20 o
  10  10   6       93.76       89.75      3.07 o
  -6  11   6        8.52        6.11      3.28 o
  -5  11   6      122.45      127.40      3.76 o
  -4  11   6       92.89       97.89      4.63 o
  -3  11   6        0.90       -0.29      1.13 o
  -2  11   6      216.69      213.41      7.73 o
  -1  11   6        3.91        3.51      1.84 o
   0  11   6      931.28      944.93     11.98 o
   1  11   6      399.85      372.48      4.92 o
   2  11   6        3.44        0.37      0.64 o
   3  11   6      157.32      150.68      2.99 o
   4  11   6      400.63      394.36      5.02 o
   5  11   6      296.45      308.59      4.28 o
   6  11   6      114.99      123.86      2.57 o
   7  11   6       26.91       28.11      1.90 o
   8  11   6      206.16      223.52      4.03 o
   9  11   6        0.58        1.43      1.65 o
  10  11   6       69.59       73.85      3.57 o
  -5  12   6       77.16       73.78      8.61 o
  -4  12   6       41.40       44.06      3.24 o
  -3  12   6       57.53       51.43      3.24 o
  -2  12   6        6.65        4.77      1.99 o
  -1  12   6      224.52      236.15      6.14 o
   0  12   6      139.76      129.82      5.56 o
   1  12   6      584.41      598.94      7.87 o
   2  12   6       49.69       49.99      1.62 o
   3  12   6      102.41      108.56      2.40 o
   4  12   6        3.56        5.24      1.20 o
   5  12   6       93.00       99.70      2.43 o
   6  12   6      193.84      200.88      3.93 o
   7  12   6       70.12       64.00      5.00 o
   8  12   6       26.42       25.97      2.06 o
   9  12   6        7.66        4.24      1.42 o
  -4  13   6       54.45       57.64      4.22 o
  -3  13   6      136.95      149.52      7.82 o
  -2  13   6        3.40        3.30      1.80 o
  -1  13   6        1.40        0.76      1.56 o
   0  13   6      113.34      118.26      4.25 o
   1  13   6      101.40       95.27      6.13 o
   2  13   6       39.48       37.97      2.18 o
   3  13   6      205.96      190.67      3.11 o
   4  13   6        0.76        1.02      1.08 o
   5  13   6       31.07       29.35      2.11 o
   6  13   6      440.39      444.85      8.24 o
   7  13   6       79.55       81.24      4.08 o
   8  13   6      217.89      238.58      6.51 o
  -2  14   6        0.27        0.28      1.62 o
  -1  14   6       16.04       12.40      1.84 o
   0  14   6       77.98       57.50      6.02 o
   1  14   6      321.08      324.25     11.03 o
   2  14   6       25.86       19.39      4.01 o
   3  14   6      217.29      248.37      4.87 o
   4  14   6       68.44       60.95      3.03 o
   5  14   6       23.78       28.06      2.06 o
   6  14   6      257.10      281.65      6.83 o
   7  14   6       24.37       19.77      2.06 o
   0  15   6        0.05       -1.67      1.67 o
   1  15   6       22.85       20.73      2.34 o
   2  15   6       69.24       68.86      4.01 o
   4  15   6       42.10       43.37      2.60 o
   5  15   6       44.89       49.32      3.74 o
  -3  -9   7       98.04       89.86      3.99 o
  -2  -9   7       47.69       48.33      4.35 o
  -1  -9   7      113.28      107.36      4.12 o
  -6  -8   7        0.18       -0.67      3.01 o
  -5  -8   7      105.56      112.13      4.88 o
  -4  -8   7        3.88        4.35      2.67 o
  -3  -8   7       77.04       86.58      7.69 o
  -2  -8   7      107.39      103.63      5.68 o
  -1  -8   7      110.81      119.87      3.45 o
   0  -8   7       61.59       52.75      2.49 o
   1  -8   7       41.91       42.19      2.31 o
   2  -8   7       78.21       82.57      2.91 o
  -7  -7   7       82.10       67.52      9.69 o
  -6  -7   7       19.57       20.19      2.78 o
  -5  -7   7       78.68       76.55      5.01 o
  -4  -7   7       10.40        6.35      2.34 o
  -3  -7   7      170.38      156.44      6.02 o
  -2  -7   7        0.84        1.62      1.60 o
  -1  -7   7      561.11      530.73      9.89 o
   0  -7   7       82.17       81.90      3.52 o
   1  -7   7       90.48       83.97      3.92 o
   2  -7   7      186.30      180.47      4.04 o
   3  -7   7       23.92       26.28      1.50 o
   4  -7   7       63.92       66.64      3.22 o
  -8  -6   7        0.67       -0.67      2.34 o
  -7  -6   7      477.09      482.69     13.37 o
  -6  -6   7       83.84       75.21     29.75 o
  -5  -6   7       89.82       99.95      6.69 o
  -4  -6   7       31.73       33.76      3.68 o
  -3  -6   7      141.44      142.31      8.02 o
  -2  -6   7      543.35      539.03      9.89 o
  -1  -6   7        7.87        7.34      2.17 o
   0  -6   7       58.11       63.14      3.05 o
   1  -6   7       93.60       88.83      3.45 o
   2  -6   7      318.57      314.45      6.51 o
   3  -6   7       85.02       81.32      3.42 o
   4  -6   7      174.73      184.79      3.74 o
   5  -6   7        4.01        5.20      1.26 o
  -9  -5   7      101.49      118.67      5.68 o
  -8  -5   7       18.14       15.38      3.01 o
  -7  -5   7      202.94      217.95      6.62 o
  -6  -5   7       18.34       18.72      3.01 o
  -5  -5   7      308.58      315.89      9.36 o
  -4  -5   7        2.50        1.00      1.18 o
  -3  -5   7      267.25      267.75      5.66 o
  -2  -5   7      237.73      218.28      6.41 o
  -1  -5   7      399.41      401.44      7.66 o
   0  -5   7       19.33       16.74      1.67 o
   1  -5   7      143.59      137.35      3.85 o
   2  -5   7      449.09      461.08      8.66 o
   3  -5   7        0.87       -0.42      2.32 o
   4  -5   7      488.80      469.94      8.69 o
   5  -5   7      248.41      241.63      9.23 o
   6  -5   7       71.12       64.99     10.36 o
  -9  -4   7       39.83       39.44      4.35 o
  -8  -4   7       88.70       89.59      8.69 o
  -7  -4   7      131.56      122.34     34.10 o
  -6  -4   7      114.04      115.66      5.35 o
  -5  -4   7      221.39      206.14      4.84 o
  -4  -4   7       56.20       60.34      3.34 o
  -3  -4   7      682.98      690.72     14.40 o
  -2  -4   7       33.50       35.89      2.24 o
  -1  -4   7      114.54      101.29      4.68 o
   0  -4   7     1289.28     1254.53     27.74 o
   1  -4   7       65.60       61.51      2.72 o
   2  -4   7       97.99       95.63      3.21 o
   3  -4   7      167.03      173.83      4.81 o
   4  -4   7      686.73      704.42      8.96 o
   5  -4   7        1.13       -0.36      0.92 o
   6  -4   7      122.97      125.33      7.76 o
   7  -4   7        7.52       11.03      3.68 o
 -10  -3   7        0.87        2.01      2.01 o
  -9  -3   7       47.74       52.15      4.01 o
  -8  -3   7      135.66      127.36      5.68 o
  -7  -3   7      148.45      169.81      6.02 o
  -6  -3   7       46.04       43.99      2.83 o
  -5  -3   7      134.76      139.32      3.66 o
  -4  -3   7      188.41      191.62      5.42 o
  -3  -3   7     1313.90     1356.23     31.09 o
  -2  -3   7       79.91       71.09      2.65 o
  -1  -3   7      922.40      902.04     16.94 o
   0  -3   7        1.93        2.41      0.82 o
   1  -3   7        8.17       10.22      1.13 o
   2  -3   7      295.36      299.37      7.73 o
   3  -3   7       21.38       17.64      1.76 o
   4  -3   7      295.07      309.15      4.64 o
   5  -3   7       41.68       30.18      3.52 o
   6  -3   7      312.39      306.72      4.70 o
   7  -3   7      236.36      235.38      9.57 o
   8  -3   7       82.19       75.81      5.68 o
 -10  -2   7        0.62        1.00      2.01 o
  -9  -2   7      195.11      187.86      6.69 o
  -8  -2   7       65.50       71.53      4.35 o
  -7  -2   7       42.21       42.69      3.42 o
  -6  -2   7      151.38      162.09      3.33 o
  -5  -2   7      281.48      244.89      4.86 o
  -4  -2   7       84.02       94.86      2.96 o
  -3  -2   7      780.64      743.47     11.20 o
  -2  -2   7        6.21        7.80      1.28 o
  -1  -2   7      621.72      617.00      9.37 o
   0  -2   7     1055.80     1033.07     16.75 o
   1  -2   7       37.56       35.11      1.98 o
   2  -2   7      692.16      659.67      9.80 o
   3  -2   7      341.98      340.19      9.37 o
   4  -2   7      186.92      176.15      5.91 o
   5  -2   7      241.01      218.76      5.30 o
   6  -2   7      208.86      219.94      4.04 o
   7  -2   7        0.36       -1.53      1.90 o
   8  -2   7      258.82      256.63      9.71 o
 -10  -1   7       64.68       55.49      4.01 o
  -9  -1   7      106.45      107.64      4.68 o
  -8  -1   7        1.47        2.01      1.18 o
  -7  -1   7      466.80      445.18     10.37 o
  -6  -1   7        2.13        2.09      0.86 o
  -5  -1   7      709.98      712.50     10.60 o
  -4  -1   7      333.69      339.26      5.73 o
  -3  -1   7     1128.28     1103.07     17.08 o
  -2  -1   7      304.06      261.87      7.12 o
  -1  -1   7     1675.56     1630.34     23.32 o
   0  -1   7     1030.01     1050.52     15.18 o
   1  -1   7     1635.00     1668.36     24.51 o
   2  -1   7      539.56      563.55      7.97 o
   3  -1   7        0.20       -0.36      0.91 o
   4  -1   7       32.24       30.40      2.45 o
   5  -1   7        1.06        0.83      1.57 o
   6  -1   7       64.71       62.07      1.79 o
   7  -1   7        1.35        0.31      2.07 o
   8  -1   7      140.68      132.65      5.25 o
   9  -1   7      319.78      335.02     12.11 o
  -9   0   7       93.84      100.89      3.37 o
  -8   0   7       66.87       63.18      3.34 o
  -7   0   7      414.98      415.16      8.94 o
  -6   0   7      111.30      108.70      2.74 o
  -5   0   7     1047.67     1001.25     14.42 o
  -4   0   7        0.34        0.61      0.77 o
  -3   0   7      352.52      295.51      5.00 o
  -2   0   7      134.76      140.14      4.30 o
  -1   0   7      680.50      624.49      9.57 o
   0   0   7      578.55      520.54      8.51 o
   1   0   7     1804.42     1957.17     36.52 o
   2   0   7     3053.57     3290.31     37.62 o
   3   0   7       24.38       23.97      1.36 o
   4   0   7      468.37      453.54      5.44 o
   5   0   7      323.83      318.40      4.54 o
   6   0   7       30.06       29.29      1.10 o
   7   0   7       15.21       16.09      1.12 o
   8   0   7      175.08      173.80      4.59 o
   9   0   7        1.31       -1.94      1.94 o
 -10   1   7      119.60      126.53      5.26 o
  -9   1   7       59.30       53.63      4.01 o
  -8   1   7      457.30      440.57     11.37 o
  -7   1   7       71.14       61.68      3.98 o
  -6   1   7      390.27      404.93      7.02 o
  -5   1   7     2366.38     2319.73     33.83 o
  -4   1   7        3.00        3.60      0.69 o
  -3   1   7      399.29      398.63      5.47 o
  -2   1   7      377.51      321.67      5.67 o
  -1   1   7       41.07       23.39      1.80 o
   0   1   7     2382.26     2595.14     37.16 o
   1   1   7      398.26      408.08      6.35 o
   2   1   7     2333.12     2486.46     26.92 o
   3   1   7      470.94      461.86      5.66 o
   4   1   7      556.85      545.04      6.95 o
   5   1   7       13.53       14.14      1.22 o
   6   1   7       84.96       75.00      2.58 o
   7   1   7      396.90      409.56      5.64 o
   8   1   7        1.06       -1.01      1.01 o
   9   1   7       10.42        9.61      1.64 o
  10   1   7       10.13        8.49      1.67 o
 -10   2   7       34.18       42.35      3.48 o
  -9   2   7      107.58      116.73      5.68 o
  -8   2   7      217.91      208.85      6.24 o
  -7   2   7       99.89      117.26      3.52 o
  -6   2   7       47.05       43.00      2.00 o
  -5   2   7      750.94      762.10     10.85 o
  -4   2   7      211.97      207.24      4.31 o
  -3   2   7      481.54      467.04      6.70 o
  -2   2   7        8.34       18.40      1.11 o
  -1   2   7       19.64       10.63      1.38 o
   0   2   7      204.52      225.74      5.11 o
   1   2   7       28.31       26.60      1.07 o
   2   2   7      698.66      616.27      6.88 o
   3   2   7       68.36       91.25      1.42 o
   4   2   7     2042.75     2087.04     19.77 o
   5   2   7      370.51      354.72      4.12 o
   6   2   7      819.39      840.98     10.18 o
   7   2   7     1849.29     1892.50     23.80 o
   8   2   7        2.11       -0.17      0.88 o
   9   2   7        1.08        0.69      1.02 o
  10   2   7       37.36       35.53      3.96 o
 -10   3   7       29.14       30.96      7.35 o
  -9   3   7       31.07       22.26      4.68 o
  -8   3   7      202.07      200.69      6.24 o
  -7   3   7       25.04       18.84      5.01 o
  -6   3   7      151.99      147.83      3.71 o
  -5   3   7      702.87      678.84      7.95 o
  -4   3   7      267.21      276.22      3.88 o
  -3   3   7      714.94      709.96      8.73 o
  -2   3   7      515.17      501.81      7.58 o
  -1   3   7      375.10      376.00      7.12 o
   0   3   7      633.32      612.51      9.11 o
   1   3   7     1099.96     1236.74     13.85 o
   2   3   7     1106.25     1078.77     13.93 o
   3   3   7       39.07       47.42      1.13 o
   4   3   7     1009.58      963.03      9.58 o
   5   3   7      128.82      118.04      1.95 o
   6   3   7     1593.12     1566.90     15.81 o
   7   3   7      433.88      433.85      6.09 o
   8   3   7       25.35       18.45      1.76 o
   9   3   7       63.31       67.66      2.52 o
  10   3   7        0.19       -0.51      1.02 o
 -10   4   7      145.20      144.35      8.27 o
  -9   4   7      219.99      227.64      7.22 o
  -8   4   7       21.08       17.81      3.84 o
  -7   4   7      402.33      416.20      9.02 o
  -6   4   7        7.29        4.59      1.71 o
  -5   4   7      123.96      119.04      2.31 o
  -4   4   7        1.34        3.93      0.52 o
  -3   4   7     1016.24     1005.64     11.04 o
  -2   4   7     1356.88     1473.29     18.74 o
  -1   4   7      563.84      528.98      8.59 o
   0   4   7      641.27      686.05     10.33 o
   1   4   7      427.91      385.19      5.43 o
   2   4   7       11.09       29.94      1.49 o
   3   4   7        5.47        1.54      0.42 o
   4   4   7      160.49      138.39      2.05 o
   5   4   7       25.88       27.36      1.15 o
   6   4   7     2261.80     2319.76     22.86 o
   7   4   7      303.59      291.09      4.26 o
   8   4   7      285.15      294.89      4.82 o
   9   4   7      172.63      180.48      4.68 o
  10   4   7        0.22       -1.34      1.51 o
  -9   5   7        1.89       -0.18      1.76 o
  -8   5   7       58.68       44.51      3.94 o
  -7   5   7      546.77      559.31     12.84 o
  -6   5   7       59.09       58.16      3.68 o
  -5   5   7      186.44      185.62      3.80 o
  -4   5   7      127.03      128.62      2.14 o
  -3   5   7     1003.34      951.52      9.47 o
  -2   5   7      355.15      336.63      5.88 o
  -1   5   7     2957.40     3335.33     51.92 o
   0   5   7     3022.46     3077.47     36.29 o
   1   5   7        3.21        6.53      1.70 o
   2   5   7     1689.80     1655.70     18.21 o
   3   5   7        2.14        3.90      0.60 o
   4   5   7      670.52      654.29      7.64 o
   5   5   7       34.77       42.27      1.34 o
   6   5   7      629.05      626.44      7.15 o
   7   5   7       67.23       66.27      1.78 o
   8   5   7      860.29      819.24      9.09 o
   9   5   7       55.11       51.29      2.57 o
  10   5   7       46.18       40.74      2.53 o
  11   5   7       81.60       79.11      3.70 o
  -9   6   7        0.66       -2.39      2.39 o
  -8   6   7       11.36       10.70      3.34 o
  -7   6   7      981.93     1038.30     21.87 o
  -6   6   7      336.94      326.92      6.65 o
  -5   6   7      233.88      221.16      5.96 o
  -4   6   7      229.70      222.91      3.13 o
  -3   6   7      248.21      236.07      3.49 o
  -2   6   7      976.84      976.24     16.19 o
  -1   6   7     1266.80     1255.21     14.11 o
   0   6   7     2084.25     2211.20     33.05 o
   1   6   7     1085.62     1022.49     12.41 o
   2   6   7      853.40      822.47      9.92 o
   3   6   7      263.82      253.70      3.11 o
   4   6   7      207.68      192.31      2.50 o
   5   6   7      679.02      673.16      7.46 o
   6   6   7        4.79        5.08      0.79 o
   7   6   7      190.66      194.78      2.85 o
   8   6   7      311.02      316.87      6.48 o
   9   6   7      374.61      364.55      6.96 o
  10   6   7       31.22       34.78      2.79 o
  11   6   7      144.18      157.15      4.59 o
  -9   7   7        7.03        5.16      4.01 o
  -8   7   7        0.16       -1.34      1.89 o
  -7   7   7      150.49      151.80      9.86 o
  -6   7   7       69.00       69.97      6.88 o
  -5   7   7      603.63      596.63     11.79 o
  -4   7   7       21.60       17.26      3.10 o
  -3   7   7      376.38      343.50     11.17 o
  -2   7   7       89.39       90.81      1.71 o
  -1   7   7     1191.62     1252.31     13.60 o
   0   7   7      348.90      311.41      4.06 o
   1   7   7      775.20      837.31     12.04 o
   2   7   7     2215.95     2205.34     24.10 o
   3   7   7        7.99       14.42      0.86 o
   4   7   7     1953.84     2021.96     21.30 o
   5   7   7     1107.36     1088.20     11.70 o
   6   7   7       29.95       34.24      1.61 o
   7   7   7       28.39       32.39      1.45 o
   8   7   7       63.27       55.46      2.52 o
   9   7   7      146.85      145.28      6.30 o
  10   7   7       26.42       19.05      3.47 o
  11   7   7      167.78      160.81      5.95 o
  -8   8   7       71.29       37.77      5.68 o
  -7   8   7       59.22       32.76      4.35 o
  -6   8   7       94.34       66.49      4.51 o
  -5   8   7      455.25      463.10     16.38 o
  -4   8   7      587.89      572.00     11.12 o
  -3   8   7       50.98       32.17      6.18 o
  -2   8   7      102.34       86.35      1.90 o
  -1   8   7        3.72        1.23      0.63 o
   0   8   7      424.03      432.90      5.62 o
   1   8   7      438.05      440.64      6.51 o
   2   8   7      247.94      229.65      4.41 o
   3   8   7      148.23      133.82      2.59 o
   4   8   7     2402.18     2425.97     25.22 o
   5   8   7      244.32      250.52      3.33 o
   6   8   7       27.21       32.21      1.61 o
   7   8   7       26.10       19.72      1.32 o
   8   8   7       23.44       20.84      1.45 o
   9   8   7      235.13      236.06      6.38 o
  10   8   7        0.32       -0.17      1.65 o
  -7   9   7       10.39        5.13      7.35 o
  -6   9   7       37.42       28.80     12.54 o
  -5   9   7      183.01      149.38      5.97 o
  -4   9   7       42.86       36.85      3.37 o
  -3   9   7      965.73      982.80     17.47 o
  -2   9   7      286.22      284.48     10.36 o
  -1   9   7        3.69        1.03      0.71 o
   0   9   7       14.91       11.97      1.06 o
   1   9   7      304.32      312.18      4.93 o
   2   9   7       64.74       51.80      3.01 o
   3   9   7        1.09        0.72      1.11 o
   4   9   7     1283.12     1302.46     13.74 o
   5   9   7      393.95      373.98      5.85 o
   6   9   7     1102.88     1106.69     13.94 o
   7   9   7      369.56      389.11      5.54 o
   8   9   7        6.68        5.25      1.80 o
   9   9   7      411.13      433.69      8.73 o
  10   9   7        0.19        0.25      1.76 o
  -7  10   7        2.27        0.67      3.34 o
  -6  10   7       78.95       31.76      5.68 o
  -5  10   7       27.25       32.09      3.14 o
  -4  10   7       26.73       20.65      3.16 o
  -3  10   7      307.34      298.19      7.21 o
  -2  10   7      150.22      139.59      5.26 o
  -1  10   7        2.71       -1.29      1.88 o
   0  10   7      247.66      231.24      4.80 o
   1  10   7        1.59        1.65      1.10 o
   2  10   7      439.17      447.23      7.12 o
   3  10   7       13.10       14.38      1.07 o
   4  10   7      506.31      510.32      8.35 o
   5  10   7      336.78      313.62      4.10 o
   6  10   7      826.89      789.24     10.49 o
   7  10   7      189.01      184.97      4.33 o
   8  10   7       26.90       29.28      2.50 o
   9  10   7       84.77       88.10      4.67 o
  10  10   7        7.26        6.74      2.00 o
  -6  11   7       26.11       31.77      6.85 o
  -5  11   7       42.78       52.86      4.76 o
  -4  11   7       12.80       14.43      6.18 o
  -3  11   7      387.44      401.32     10.01 o
  -2  11   7       77.55       71.73      4.30 o
  -1  11   7      299.11      306.25      8.30 o
   0  11   7      471.40      450.03     19.99 o
   1  11   7       13.90       11.22      1.33 o
   2  11   7      182.29      164.96      4.38 o
   3  11   7      165.67      164.18      8.81 o
   4  11   7       45.11       39.02      2.00 o
   5  11   7       48.52       54.69      2.49 o
   6  11   7      586.93      594.73      7.02 o
   7  11   7      278.47      275.25      4.70 o
   8  11   7      439.37      428.31      6.86 o
   9  11   7      237.48      252.98      8.39 o
  10  11   7       34.70       33.76      3.42 o
  -5  12   7       12.66       11.42      1.75 o
  -4  12   7        0.18        0.00      2.10 o
  -3  12   7       73.68       85.30      5.11 o
  -2  12   7       51.52       43.79      3.83 o
  -1  12   7      217.79      214.62      6.97 o
   0  12   7      102.88       92.76      4.69 o
   1  12   7       25.93       29.40      1.53 o
   2  12   7     1326.02     1322.58     14.52 o
   3  12   7      190.34      191.71      4.66 o
   4  12   7       17.38       17.56      0.95 o
   5  12   7       72.47       65.07      3.10 o
   6  12   7      179.70      182.98      3.51 o
   7  12   7        4.20       10.86      1.50 o
   8  12   7      123.92      124.81      3.73 o
   9  12   7      103.16       96.04      4.29 o
  -4  13   7       78.73       89.43      4.20 o
  -3  13   7       15.29       15.76      2.55 o
  -2  13   7       77.33       84.45      6.35 o
  -1  13   7      264.36      255.19      5.88 o
   0  13   7       36.41       43.60      3.59 o
   1  13   7       73.08       66.07      3.26 o
   2  13   7      508.17      504.17      7.73 o
   3  13   7       23.35       18.35      2.18 o
   4  13   7       88.45       82.74      2.32 o
   5  13   7        9.56        7.38      1.30 o
   6  13   7       14.03       12.06      2.35 o
   7  13   7      214.47      203.22      6.17 o
   8  13   7      124.06      108.79      4.23 o
  -2  14   7        0.41       -1.43      1.61 o
  -1  14   7       69.38       67.85      3.46 o
   0  14   7       82.28       77.22      4.35 o
   1  14   7       68.93       76.55      8.02 o
   2  14   7      206.55      197.56      7.02 o
   3  14   7        4.55        7.54      4.46 o
   4  14   7      381.12      392.67      7.28 o
   5  14   7       48.98       56.60      3.28 o
   6  14   7        1.02       -0.04      2.09 o
   7  14   7       56.59       69.31      3.89 o
   0  15   7       12.07       13.04      2.34 o
   1  15   7        2.51        1.34      3.34 o
   2  15   7       34.34       42.45      5.01 o
   4  15   7      223.41      257.06      8.69 o
   5  15   7       46.76       42.48      3.18 o
   6  15   7       76.01       69.40      4.66 o
  -4  -8   8       62.65       70.87      5.35 o
  -3  -8   8       29.52       19.72      3.34 o
  -2  -8   8      175.23      179.17      7.35 o
  -1  -8   8       21.15       21.71      1.67 o
   0  -8   8       21.07       19.00      1.76 o
  -6  -7   8      125.91      118.67      7.69 o
  -5  -7   8        6.67        8.36      3.01 o
  -4  -7   8       91.34       92.59      5.35 o
  -3  -7   8       16.31        7.02      2.34 o
  -2  -7   8      422.35      435.23     12.03 o
  -1  -7   8       20.04       17.90      2.00 o
   0  -7   8      148.27      163.14      4.66 o
   1  -7   8       26.93       22.02      1.99 o
   2  -7   8        2.48        0.67      2.34 o
  -7  -6   8      110.50      103.73      6.85 o
  -6  -6   8       81.95       89.59      5.35 o
  -5  -6   8       40.96       42.79      4.35 o
  -4  -6   8       41.24       40.45      4.01 o
  -3  -6   8       98.82      100.28      5.01 o
  -2  -6   8      168.80      159.96      4.60 o
  -1  -6   8       14.72       17.74      2.53 o
   0  -6   8      368.18      367.86      7.52 o
   1  -6   8      124.24      123.47      4.18 o
   2  -6   8       26.55       27.58      1.77 o
   3  -6   8      233.71      232.26      5.26 o
   4  -6   8       29.14       27.56      1.79 o
  -8  -5   8       12.85       13.71      3.01 o
  -7  -5   8       28.55       30.08     23.06 o
  -6  -5   8      246.74      246.69      9.69 o
  -5  -5   8       30.95       28.08      3.01 o
  -4  -5   8       47.63       52.82      4.01 o
  -3  -5   8       65.40       53.51      3.18 o
  -2  -5   8      461.55      451.11      8.98 o
  -1  -5   8       99.99       91.46      4.18 o
   0  -5   8      128.99      128.48      4.09 o
   1  -5   8        1.34       -0.95      1.36 o
   2  -5   8      162.95      164.60      4.57 o
   3  -5   8      230.04      230.88      5.10 o
   4  -5   8        0.69        0.94      1.31 o
   5  -5   8       29.03       27.64      2.39 o
  -9  -4   8       27.31       23.73      3.01 o
  -8  -4   8       36.63       33.09      3.34 o
  -7  -4   8      153.31      164.13      6.69 o
  -6  -4   8       66.58       64.85      4.68 o
  -5  -4   8      190.53      181.18      6.35 o
  -4  -4   8      378.10      344.31      7.14 o
  -3  -4   8       85.64       83.66      3.52 o
  -2  -4   8       95.71       88.82      3.18 o
  -1  -4   8      313.67      314.74      6.47 o
   0  -4   8      186.06      178.16      4.57 o
   1  -4   8       21.80       17.84      1.85 o
   2  -4   8      189.96      180.71      4.66 o
   3  -4   8      555.18      568.56     10.51 o
   4  -4   8        6.33        7.24      1.88 o
   5  -4   8      163.17      160.24     12.81 o
   6  -4   8        5.24        4.43      1.26 o
  -9  -3   8       79.29       86.91      5.01 o
  -8  -3   8      169.47      156.39      7.19 o
  -7  -3   8      322.09      320.57     18.05 o
  -6  -3   8      164.67      174.16      6.35 o
  -5  -3   8       17.45       21.34      3.51 o
  -4  -3   8      792.86      773.56     15.90 o
  -3  -3   8        1.64        1.50      1.18 o
  -2  -3   8      570.56      578.07     15.54 o
  -1  -3   8       11.88       11.78      1.92 o
   0  -3   8        3.68        2.92      1.28 o
   1  -3   8      310.30      300.27      6.18 o
   2  -3   8      161.10      157.35      7.86 o
   3  -3   8      129.15      124.99      4.01 o
   4  -3   8       72.54       81.27      4.56 o
   5  -3   8      190.88      191.99      5.47 o
   6  -3   8        0.33        0.67      0.95 o
   7  -3   8        2.82        5.68      3.68 o
  -9  -2   8       12.49       16.38      2.67 o
  -8  -2   8      154.59      180.17      6.35 o
  -7  -2   8      200.33      207.92      7.02 o
  -6  -2   8      103.48      105.43      3.83 o
  -5  -2   8       54.47       46.53      2.51 o
  -4  -2   8      589.83      556.42     12.03 o
  -3  -2   8       19.86       19.78      1.52 o
  -2  -2   8     1542.82     1524.64     23.30 o
  -1  -2   8       49.86       45.88      2.47 o
   0  -2   8      176.74      175.36      4.11 o
   1  -2   8      569.97      578.16      8.80 o
   2  -2   8       33.80       34.53      2.07 o
   3  -2   8      486.98      494.79     11.30 o
   4  -2   8        0.05       -1.74      1.85 o
   5  -2   8      296.65      305.21      5.70 o
   6  -2   8       37.70       30.80      1.80 o
   7  -2   8      323.61      330.40     11.53 o
   8  -2   8       36.14       45.80      5.01 o
 -10  -1   8        0.25       -0.21      2.17 o
  -9  -1   8       90.92       99.95      4.68 o
  -8  -1   8      162.06      164.55      6.28 o
  -7  -1   8      120.05      127.01      4.65 o
  -6  -1   8      220.31      223.07      5.10 o
  -5  -1   8       16.07       13.93      1.69 o
  -4  -1   8     1011.76      995.10     15.25 o
  -3  -1   8      481.43      527.06     10.68 o
  -2  -1   8      374.98      369.51      6.23 o
  -1  -1   8       39.17       35.89      5.15 o
   0  -1   8      846.03      838.95     12.53 o
   1  -1   8      289.19      297.03      5.34 o
   2  -1   8        3.10        1.66      1.02 o
   3  -1   8     1072.96     1059.31     15.45 o
   4  -1   8       60.48       60.91      2.97 o
   5  -1   8      259.54      258.79      7.27 o
   6  -1   8       25.07       21.40      1.79 o
   7  -1   8      309.22      309.56      9.11 o
   8  -1   8       78.31       35.10      5.68 o
  -9   0   8      186.38      180.17      6.35 o
  -8   0   8       85.82      102.18      4.92 o
  -7   0   8       14.47       13.55      2.17 o
  -6   0   8       37.54       46.78      2.07 o
  -5   0   8        2.99        2.95      1.00 o
  -4   0   8      557.56      565.34      8.88 o
  -3   0   8       38.70       39.04      3.32 o
  -2   0   8      472.58      429.42      6.86 o
  -1   0   8       53.92       52.34      2.27 o
   0   0   8     1769.68     1782.75     26.60 o
   1   0   8      930.13      941.18     12.67 o
   2   0   8      543.08      539.09      8.86 o
   3   0   8      178.48      181.33      3.86 o
   4   0   8       88.19       77.60      2.44 o
   5   0   8      235.86      248.24      4.79 o
   6   0   8       75.81       67.42      3.14 o
   7   0   8      765.00      806.90     17.24 o
   8   0   8      308.88      295.43      9.19 o
   9   0   8      113.25       75.55      7.69 o
 -10   1   8        0.33        0.17      1.65 o
  -9   1   8      247.77      251.37      9.03 o
  -8   1   8       22.11       22.65      2.51 o
  -7   1   8       26.62       31.30      2.24 o
  -6   1   8      497.54      468.72      6.68 o
  -5   1   8       87.79       87.66      2.58 o
  -4   1   8      847.53      871.96     11.24 o
  -3   1   8        0.55        4.32      1.03 o
  -2   1   8      142.27      126.59      4.12 o
  -1   1   8      884.42      924.97     14.42 o
   0   1   8      493.10      451.38      9.20 o
   1   1   8      806.31      781.62     11.12 o
   2   1   8      350.46      347.72      4.75 o
   3   1   8      873.28      883.47     10.99 o
   4   1   8      243.23      227.19      3.29 o
   5   1   8      180.34      174.54      3.06 o
   6   1   8        8.85        7.65      1.37 o
   7   1   8      431.79      447.82      8.95 o
   8   1   8       26.31       24.74      2.09 o
   9   1   8        8.05        1.21      4.01 o
 -10   2   8       18.15       17.33      4.51 o
  -9   2   8      275.11      261.91      8.57 o
  -8   2   8       69.64       66.85      6.02 o
  -7   2   8      207.68      198.23      3.98 o
  -6   2   8      141.43      147.72      3.27 o
  -5   2   8      291.54      282.49      4.77 o
  -4   2   8      764.45      774.35     10.11 o
  -3   2   8      164.83      177.47      3.38 o
  -2   2   8      490.57      474.68      8.27 o
  -1   2   8      346.82      359.35      6.83 o
   0   2   8     1137.96     1156.18     14.94 o
   1   2   8      373.52      374.96      4.66 o
   2   2   8     1490.77     1413.03     17.66 o
   3   2   8       75.57       62.83      1.62 o
   4   2   8      216.89      220.36      3.05 o
   5   2   8       31.67       33.71      2.00 o
   6   2   8        3.48        2.30      1.43 o
   7   2   8       87.48       94.21      2.87 o
   8   2   8      185.45      182.82      5.50 o
   9   2   8      136.22      141.72      5.30 o
  10   2   8       74.85       58.74     14.04 o
 -10   3   8      101.79      107.84      5.37 o
  -9   3   8       15.13       13.43      4.35 o
  -8   3   8       80.73       79.56      6.69 o
  -7   3   8      209.19      206.60      5.13 o
  -6   3   8      636.73      607.86      8.45 o
  -5   3   8      427.30      434.43      5.79 o
  -4   3   8      984.49      956.02     12.26 o
  -3   3   8      109.24      104.93      2.23 o
  -2   3   8     1545.98     1558.15     19.56 o
  -1   3   8       27.67       26.79      1.59 o
   0   3   8       94.65       75.65      2.71 o
   1   3   8     2002.53     2088.88     36.24 o
   2   3   8      122.99      120.22      2.08 o
   3   3   8      659.97      617.62      7.03 o
   4   3   8      152.65      156.09      2.08 o
   5   3   8      845.81      858.77      9.13 o
   6   3   8        0.95       -0.33      0.87 o
   7   3   8       92.67       89.91      1.91 o
   8   3   8       35.74       29.50      2.49 o
   9   3   8       53.64       50.86      2.62 o
  10   3   8       13.17       14.03      2.92 o
  -9   4   8       33.48       37.03      9.69 o
  -8   4   8       40.89       31.48      2.88 o
  -7   4   8      146.55      133.04      7.69 o
  -6   4   8      963.56      963.29     15.61 o
  -5   4   8      103.16      105.41      2.14 o
  -4   4   8      118.39      114.67      2.18 o
  -3   4   8       35.07       30.29      1.68 o
  -2   4   8     1528.42     1491.37     18.20 o
  -1   4   8      458.04      477.64      8.24 o
   0   4   8     1076.73     1079.46     16.78 o
   1   4   8      226.10      196.75      3.62 o
   2   4   8      250.96      228.00      3.35 o
   3   4   8      138.47      116.36      1.99 o
   4   4   8      227.58      219.98      2.84 o
   5   4   8     1481.36     1453.08     14.62 o
   6   4   8       85.04       84.04      1.90 o
   7   4   8        6.19        3.68      0.87 o
   8   4   8        4.53        1.77      0.94 o
   9   4   8       95.12      101.86      2.98 o
  10   4   8      154.21      153.24      3.70 o
  -9   5   8       73.10       79.07      4.81 o
  -8   5   8      179.50      196.49      6.69 o
  -7   5   8       14.05       10.27      2.34 o
  -6   5   8      533.01      528.27     11.96 o
  -5   5   8      125.21      114.89      2.33 o
  -4   5   8      439.58      416.15      6.26 o
  -3   5   8      304.55      298.85      4.04 o
  -2   5   8      685.98      692.87      9.16 o
  -1   5   8      286.57      295.80      5.76 o
   0   5   8      477.57      461.49      8.54 o
   1   5   8      854.83      828.60     14.04 o
   2   5   8        1.92       11.37      4.68 o
   3   5   8     1288.08     1200.88     14.25 o
   4   5   8      195.26      178.36      2.64 o
   5   5   8     1979.43     2014.95     20.06 o
   6   5   8      903.93      909.49     10.08 o
   7   5   8      732.85      727.35     10.48 o
   8   5   8        1.99        1.02      0.91 o
   9   5   8      168.48      163.22      4.06 o
  10   5   8       22.74       20.89      2.35 o
  -9   6   8       70.85       66.23      5.68 o
  -8   6   8        1.40       -1.76      1.76 o
  -7   6   8       11.76        8.23      1.85 o
  -6   6   8      157.60      147.08      8.36 o
  -5   6   8      147.14      131.80      3.71 o
  -4   6   8      307.98      293.43      4.36 o
  -3   6   8      142.64      132.48      2.64 o
  -2   6   8      363.14      333.80      4.52 o
  -1   6   8      324.48      281.17     10.26 o
   0   6   8      763.69      779.06     11.50 o
   1   6   8      926.96      942.37     11.67 o
   2   6   8      182.29      184.73      2.79 o
   3   6   8      143.18      121.36      1.86 o
   4   6   8      144.68      131.86      2.02 o
   5   6   8     1749.76     1703.08     16.24 o
   6   6   8       95.28      106.42      1.97 o
   7   6   8      419.90      395.54      4.74 o
   8   6   8      155.98      154.33      3.11 o
   9   6   8      139.54      137.84      3.79 o
  10   6   8       90.28       94.69      3.58 o
  -8   7   8       60.02       61.55      6.85 o
  -7   7   8       28.84       21.73      7.19 o
  -6   7   8      254.07      256.03      7.46 o
  -5   7   8      126.10      122.87     11.87 o
  -4   7   8      220.57      207.05      5.37 o
  -3   7   8       21.67       23.97      1.68 o
  -2   7   8      471.24      463.79      6.18 o
  -1   7   8       60.48       58.53      1.51 o
   0   7   8      480.70      452.64      7.83 o
   1   7   8       14.89        8.89      1.07 o
   2   7   8      302.53      296.44      3.74 o
   3   7   8     1214.29     1196.29     12.57 o
   4   7   8       28.54       25.85      1.27 o
   5   7   8      467.71      457.32      5.36 o
   6   7   8      153.64      140.93      2.42 o
   7   7   8      428.63      437.97      5.32 o
   8   7   8      237.99      239.12      4.00 o
   9   7   8      301.35      311.28      5.74 o
  10   7   8      147.70      160.43      4.74 o
  -8   8   8       58.54       47.29     13.87 o
  -7   8   8      110.03       94.38      5.80 o
  -6   8   8       23.15       11.41      3.84 o
  -5   8   8      148.18      149.30      5.09 o
  -4   8   8      563.06      549.84     16.46 o
  -3   8   8      108.74       94.04      5.65 o
  -2   8   8      786.53      768.67     13.20 o
  -1   8   8      594.13      590.12     12.64 o
   0   8   8      335.00      321.11      4.99 o
   1   8   8      193.35      178.06      3.60 o
   2   8   8      813.96      826.79      9.02 o
   3   8   8      975.94     1008.39     10.74 o
   4   8   8       25.98       20.35      1.99 o
   5   8   8      125.33      132.08      2.57 o
   6   8   8      623.80      595.71      7.27 o
   7   8   8      380.02      357.27      6.80 o
   8   8   8       40.66       41.41      3.17 o
   9   8   8       48.89       43.51      4.95 o
  10   8   8      254.32      260.88      5.87 o
  -7   9   8       52.36       58.50      6.02 o
  -6   9   8      164.79      175.83     11.03 o
  -5   9   8        6.60        4.91      2.36 o
  -4   9   8      191.02      194.00     13.29 o
  -3   9   8      353.82      340.95     10.86 o
  -2   9   8      440.49      428.62     10.01 o
  -1   9   8      179.91      194.81      4.08 o
   0   9   8      503.11      461.66      7.02 o
   1   9   8        1.99        1.59      0.87 o
   2   9   8      468.22      466.12      6.64 o
   3   9   8      473.62      472.08      6.67 o
   4   9   8        2.10        6.31      0.98 o
   5   9   8      208.66      207.88      3.68 o
   6   9   8       37.63       42.37      2.16 o
   7   9   8       18.46       19.95      1.40 o
   8   9   8       22.22       18.24      2.02 o
   9   9   8       75.40       85.48      4.16 o
  10   9   8      139.74      161.83      7.35 o
  -7  10   8       35.36       46.79     13.37 o
  -6  10   8       39.12       51.04      6.69 o
  -5  10   8       69.12       80.23     19.05 o
  -4  10   8      121.71      128.39      5.62 o
  -3  10   8      100.49      109.76      5.60 o
  -2  10   8      794.90      789.56     27.74 o
  -1  10   8      266.40      243.05      4.85 o
   0  10   8      104.92      108.75      2.98 o
   1  10   8      567.81      565.50      7.63 o
   2  10   8      268.13      268.96      4.14 o
   3  10   8      915.81      899.55     24.00 o
   4  10   8       10.95       11.02      1.37 o
   5  10   8      241.90      245.39      5.37 o
   6  10   8       41.98       28.14      2.09 o
   7  10   8      159.33      166.32      3.88 o
   8  10   8        0.45        2.77      1.85 o
   9  10   8       14.24       10.26      2.36 o
  10  10   8       95.93       86.97      3.76 o
  -6  11   8       94.67      104.96      6.48 o
  -5  11   8        2.21        6.58      4.85 o
  -4  11   8      154.31      160.11      6.37 o
  -3  11   8       14.09       16.05      2.72 o
  -2  11   8       47.81       48.06      7.86 o
  -1  11   8       14.67       15.16      2.51 o
   0  11   8      367.19      350.75      9.19 o
   1  11   8      174.97      180.37      3.90 o
   2  11   8        0.72       -0.31      1.07 o
   3  11   8      427.10      425.52      9.99 o
   4  11   8        7.34       11.99      2.04 o
   5  11   8      135.48      122.48      2.82 o
   6  11   8       55.59       48.14      2.47 o
   7  11   8      325.06      323.73      7.38 o
   8  11   8      154.58      162.60      4.44 o
   9  11   8        1.36        4.08      1.72 o
  -5  12   8        0.05       -0.22      2.99 o
  -4  12   8      137.45      147.95      6.48 o
  -3  12   8        0.54       -0.59      2.44 o
  -2  12   8       71.81       70.74      4.38 o
  -1  12   8       50.38       50.97      5.35 o
   0  12   8      212.38      216.78      7.29 o
   1  12   8      313.30      283.07      5.45 o
   2  12   8        0.54       -2.38      2.78 o
   3  12   8      496.98      476.99     20.81 o
   4  12   8        0.30       -0.08      0.86 o
   5  12   8      498.93      479.82      6.10 o
   6  12   8       14.28       22.43      1.58 o
   7  12   8      150.31      175.16      5.08 o
   8  12   8      320.05      348.86      7.67 o
   9  12   8       74.75       74.58      3.58 o
  -4  13   8      121.10      125.20      5.59 o
  -3  13   8       11.87        7.97      1.70 o
  -2  13   8       31.28       37.87      4.01 o
  -1  13   8        2.85        5.38      3.18 o
   0  13   8      120.24      124.64      5.63 o
   1  13   8       88.71      100.81      4.70 o
   2  13   8       15.75       12.45      1.51 o
   3  13   8      173.62      182.10      5.29 o
   4  13   8        7.27        6.74      2.22 o
   5  13   8      116.84      131.09      7.01 o
   6  13   8        7.92        6.68      2.25 o
   7  13   8      324.51      305.96      7.98 o
   8  13   8       72.49       89.09      4.36 o
  -2  14   8       52.91       56.88      3.83 o
  -1  14   8       37.50       34.09      6.07 o
   0  14   8       60.45       64.99      5.61 o
   1  14   8       14.95       10.03      5.01 o
   2  14   8       22.26       24.44      5.21 o
   3  14   8       66.32       54.49      2.69 o
   4  14   8       81.05       75.21      2.97 o
   5  14   8      192.80      200.81     10.03 o
   6  14   8       26.79       31.27      5.18 o
   7  14   8       66.93       81.71     13.37 o
   0  15   8       29.68       27.08      2.67 o
   1  15   8      214.53      218.62      9.36 o
   2  15   8       14.12       11.37      3.34 o
   3  15   8       13.58       14.37      2.01 o
   4  15   8       34.94       27.41      3.34 o
   5  15   8      105.14      116.66      8.02 o
  -3  -7   9       11.96       15.71      3.01 o
  -2  -7   9       28.37       28.08      3.34 o
  -1  -7   9      184.25      191.64      5.52 o
   0  -7   9       12.59       14.01      2.17 o
  -6  -6   9       90.60      113.32      8.36 o
  -5  -6   9       75.25       75.21      5.35 o
  -4  -6   9        2.65        3.34      2.34 o
  -3  -6   9      241.29      220.96      7.69 o
  -2  -6   9        0.30       -0.84      1.65 o
  -1  -6   9      310.86      318.97      8.65 o
   0  -6   9        1.32        1.56      1.76 o
   1  -6   9        2.53        2.18      1.92 o
   2  -6   9        0.46       -0.93      1.40 o
  -7  -5   9        1.47        1.67      6.02 o
  -6  -5   9      163.50      157.44      6.69 o
  -5  -5   9       62.43       72.87      4.68 o
  -4  -5   9       35.04       35.77      4.01 o
  -3  -5   9      181.89      182.35      4.95 o
  -2  -5   9      137.67      144.06      5.52 o
  -1  -5   9      286.68      285.19      7.35 o
   0  -5   9        0.67       -0.43      1.84 o
   1  -5   9      186.93      196.95      5.22 o
   2  -5   9       29.48       32.99      6.18 o
   3  -5   9        4.22        3.46      1.20 o
   4  -5   9      118.65      126.28      4.04 o
  -8  -4   9      112.06      112.31      7.35 o
  -7  -4   9       45.36       50.48      6.02 o
  -6  -4   9      133.87      147.42      6.35 o
  -5  -4   9       23.47       23.73      2.67 o
  -4  -4   9      112.36      120.00      5.35 o
  -3  -4   9      322.62      311.57      6.61 o
  -2  -4   9       19.90       17.32      2.32 o
  -1  -4   9      604.55      561.64     10.47 o
   0  -4   9      152.96      150.71      4.33 o
   1  -4   9      414.82      413.65      9.42 o
   2  -4   9       24.60       26.31      2.16 o
   3  -4   9       18.72       21.28      1.97 o
   4  -4   9       79.59       84.59      3.55 o
   5  -4   9        3.93        3.95      2.34 o
  -8  -3   9      158.32      157.78     33.43 o
  -7  -3   9      109.84      106.63      5.68 o
  -6  -3   9       15.13       14.71      2.34 o
  -5  -3   9       60.36       60.04      3.07 o
  -4  -3   9      332.02      296.35      7.14 o
  -3  -3   9      487.43      500.59      9.42 o
  -2  -3   9        0.05        0.06      1.28 o
  -1  -3   9      164.90      172.72      4.73 o
   0  -3   9      190.60      178.70      4.57 o
   1  -3   9      469.06      475.31      9.36 o
   2  -3   9      568.73      561.49     16.38 o
   3  -3   9      307.30      313.97      9.53 o
   4  -3   9       42.84       44.28      3.18 o
   5  -3   9       58.89       57.02      4.05 o
   6  -3   9       33.60       31.76      4.35 o
  -9  -2   9        1.29        2.34      2.67 o
  -8  -2   9      125.46      124.68      8.36 o
  -7  -2   9      233.34      254.38      8.36 o
  -6  -2   9       47.76       52.79      3.05 o
  -5  -2   9       72.74       80.29      3.83 o
  -4  -2   9        0.43       -0.17      1.18 o
  -3  -2   9      714.09      671.59     13.37 o
  -2  -2   9      108.62      106.14      4.00 o
  -1  -2   9       92.00       84.99      3.84 o
   0  -2   9        8.22       10.70      1.52 o
   1  -2   9      836.80      807.52     14.48 o
   2  -2   9      715.34      703.70     13.71 o
   3  -2   9      337.90      346.38      8.26 o
   4  -2   9       82.80       80.34      4.57 o
   5  -2   9        6.77        3.22      1.18 o
   6  -2   9       54.73       58.60      3.34 o
   7  -2   9       36.58       40.78     11.37 o
  -9  -1   9        4.44        4.01      2.01 o
  -8  -1   9      130.84      145.08      6.02 o
  -7  -1   9       63.81       50.41      3.68 o
  -6  -1   9      114.18      108.50      4.33 o
  -5  -1   9      238.45      218.71      5.04 o
  -4  -1   9       68.13       66.44      3.33 o
  -3  -1   9      373.48      372.47     17.05 o
  -2  -1   9       47.60       44.31      2.08 o
  -1  -1   9      408.41      421.16      8.77 o
   0  -1   9      363.87      347.61      6.00 o
   1  -1   9       39.05       35.79      3.66 o
   2  -1   9     1911.38     1973.07     30.12 o
   3  -1   9      412.54      435.56      7.83 o
   4  -1   9      338.58      338.24      6.53 o
   5  -1   9      104.14      101.87      5.13 o
   6  -1   9       73.24       76.12      4.69 o
   7  -1   9       17.67        9.21      8.86 o
  -9   0   9        1.80        1.67      1.67 o
  -8   0   9      209.52      205.71      5.25 o
  -7   0   9       25.50       32.37      2.35 o
  -6   0   9      143.03      135.20      3.17 o
  -5   0   9      635.73      634.78     10.47 o
  -4   0   9       14.31       18.25      2.09 o
  -3   0   9      398.50      418.29      7.19 o
  -2   0   9        4.91        6.69      1.58 o
  -1   0   9      298.97      281.45      7.25 o
   0   0   9       83.40       90.71      3.13 o
   1   0   9      506.79      501.36      9.06 o
   2   0   9       93.34       88.29      3.33 o
   3   0   9       74.77       70.81      2.68 o
   4   0   9      333.85      309.18      6.20 o
   5   0   9       40.46       39.91      2.55 o
   6   0   9      167.29      167.20      7.11 o
   7   0   9      139.05      131.26      7.35 o
   8   0   9      127.89      116.10     17.72 o
  -8   1   9      168.03      193.80      6.00 o
  -7   1   9       11.07       12.78      1.47 o
  -6   1   9      265.01      234.30      5.39 o
  -5   1   9      439.45      398.24      6.59 o
  -4   1   9      138.93      159.84      3.70 o
  -3   1   9      654.86      611.36     11.38 o
  -2   1   9      127.09      120.91      3.37 o
  -1   1   9      546.57      520.38      8.96 o
   0   1   9      114.84      120.36      7.05 o
   1   1   9      175.77      181.58      3.70 o
   2   1   9      184.42      187.86      3.85 o
   3   1   9        6.25        7.33      1.04 o
   4   1   9      187.88      204.78      3.98 o
   5   1   9       23.14       22.37      2.17 o
   6   1   9      792.81      827.64     11.90 o
   7   1   9       16.19       12.94      1.20 o
   8   1   9       68.62       76.64      3.77 o
   9   1   9        2.13       -2.91      5.52 o
  -9   2   9        5.62        1.17      2.17 o
  -8   2   9      170.18      186.22      6.02 o
  -7   2   9       33.72       28.01      3.53 o
  -6   2   9      240.01      219.21      7.03 o
  -5   2   9      851.33      839.34     11.71 o
  -4   2   9        0.68        2.47      0.77 o
  -3   2   9      857.37      887.15     11.82 o
  -2   2   9        0.02       -0.58      1.23 o
  -1   2   9     1379.92     1369.47     21.77 o
   0   2   9     1068.21     1090.23     14.74 o
   1   2   9     1461.05     1393.36     17.98 o
   2   2   9      109.26       93.55      2.15 o
   3   2   9      471.80      445.58      5.98 o
   4   2   9       21.97       25.00      2.03 o
   5   2   9      158.05      147.60      3.35 o
   6   2   9      692.49      658.36     10.05 o
   7   2   9       41.13       36.46      2.22 o
   8   2   9       95.94      103.56      3.65 o
   9   2   9       24.52       17.66      4.85 o
  -9   3   9       42.57       40.85      3.83 o
  -8   3   9       31.65       36.77      5.68 o
  -7   3   9       33.25       32.21      6.69 o
  -6   3   9      104.88      107.32      3.17 o
  -5   3   9      184.71      182.40      3.59 o
  -4   3   9       31.41       27.10      1.49 o
  -3   3   9      470.06      441.03      6.17 o
  -2   3   9       98.00       94.38      2.36 o
  -1   3   9     1269.24     1186.63     15.47 o
   0   3   9     1115.04     1093.51     12.47 o
   1   3   9     1222.34     1209.37     13.53 o
   2   3   9      681.66      673.42      8.00 o
   3   3   9      285.74      269.69      3.90 o
   4   3   9      460.09      456.99      5.70 o
   5   3   9       15.01       20.35      2.09 o
   6   3   9      660.02      685.95     10.35 o
   7   3   9        3.98        1.97      1.09 o
   8   3   9      177.56      183.57      4.77 o
   9   3   9        2.02        2.51      2.20 o
  -9   4   9        0.82       -2.67      2.67 o
  -8   4   9       35.83       35.43      5.68 o
  -7   4   9      155.22      144.07      5.14 o
  -6   4   9      198.73      210.89      4.06 o
  -5   4   9       33.63       34.78      3.70 o
  -4   4   9       33.52       36.18      2.07 o
  -3   4   9      794.94      780.73     10.25 o
  -2   4   9       68.52       71.02      1.90 o
  -1   4   9     1174.83     1179.21     20.86 o
   0   4   9      600.97      558.28      8.75 o
   1   4   9     1661.20     1558.50     19.90 o
   2   4   9     1141.65     1156.20     13.02 o
   3   4   9      881.14      823.75      9.93 o
   4   4   9      604.93      581.24      7.03 o
   5   4   9      164.47      152.83      2.60 o
   6   4   9      283.71      260.47      4.28 o
   7   4   9       28.50       21.77      1.90 o
   8   4   9       64.79       54.85      2.57 o
   9   4   9       44.40       41.52      2.45 o
  10   4   9       64.28       76.88      3.47 o
  -9   5   9       14.67       14.04      3.34 o
  -8   5   9        8.33        5.01      2.67 o
  -6   5   9        1.91        4.11      1.84 o
  -5   5   9      443.89      462.17      8.03 o
  -4   5   9      559.45      539.51      9.52 o
  -3   5   9       45.36       50.24      3.35 o
  -2   5   9       16.32       14.20      2.48 o
  -1   5   9     1100.76     1110.07     18.46 o
   0   5   9      102.42       99.86      2.65 o
   1   5   9      296.76      272.44      4.64 o
   2   5   9        8.28       11.82      2.02 o
   3   5   9      548.79      555.78      7.29 o
   4   5   9      739.31      766.08      8.23 o
   5   5   9        1.60        1.74      0.72 o
   6   5   9      512.00      539.59      7.41 o
   7   5   9       15.57        8.04      1.06 o
   8   5   9       89.86       90.18      2.82 o
   9   5   9        4.94        4.64      1.25 o
  10   5   9       90.82       92.91      5.20 o
  -8   6   9      323.08      321.24     11.37 o
  -7   6   9      281.21      269.43     10.03 o
  -6   6   9       45.01       40.90      3.61 o
  -5   6   9      339.58      326.33      9.06 o
  -4   6   9      236.21      230.68      5.90 o
  -3   6   9      465.47      416.29     11.79 o
  -2   6   9      180.59      184.09      4.96 o
  -1   6   9      301.98      313.13      4.84 o
   0   6   9      328.49      341.28      4.92 o
   1   6   9      469.46      458.76      7.39 o
   2   6   9        3.98        4.56      1.40 o
   3   6   9      168.96      171.04      3.30 o
   4   6   9     1613.17     1619.27     22.92 o
   5   6   9       12.31        5.43      1.28 o
   6   6   9      200.72      190.73      3.95 o
   7   6   9        7.24        4.93      0.85 o
   8   6   9      106.59       96.95      2.55 o
   9   6   9        0.50       -0.36      1.16 o
  10   6   9        8.02        4.07      1.79 o
  -8   7   9      111.08      106.30      7.02 o
  -7   7   9       89.98       95.38     16.05 o
  -6   7   9       61.27       69.86      8.69 o
  -5   7   9      279.77      283.25     14.21 o
  -4   7   9       51.97       51.17      3.74 o
  -3   7   9      590.01      576.24     11.52 o
  -2   7   9       24.92       19.96      2.39 o
  -1   7   9      248.11      243.66      5.31 o
   0   7   9       43.82       44.51      2.17 o
   1   7   9      332.75      311.82      4.53 o
   2   7   9       48.91       42.05      2.11 o
   3   7   9      114.87      123.19      2.36 o
   4   7   9       31.38       23.22      1.79 o
   5   7   9       74.65       71.08      2.03 o
   6   7   9      308.64      323.48      4.56 o
   7   7   9       34.55       30.40      1.70 o
   8   7   9      434.86      451.86      7.40 o
   9   7   9       19.02       15.84      1.94 o
  10   7   9       44.40       45.43      2.77 o
  -8   8   9       65.23       65.85      6.69 o
  -7   8   9        9.64       13.71      5.52 o
  -6   8   9      272.56      282.95     13.54 o
  -5   8   9      241.39      244.35     23.40 o
  -4   8   9        1.12       -0.02      1.82 o
  -3   8   9      746.11      746.67     15.80 o
  -2   8   9       52.33       51.65      4.61 o
  -1   8   9      712.53      674.68     10.46 o
   0   8   9        8.03       14.01      1.47 o
   1   8   9      303.08      305.57     14.27 o
   2   8   9      362.75      344.44      5.33 o
   3   8   9       16.92       19.06      1.40 o
   4   8   9     1440.85     1421.39     15.70 o
   5   8   9        5.24        8.03      1.00 o
   6   8   9      327.01      321.86      4.43 o
   7   8   9       15.87       15.85      1.58 o
   8   8   9      328.13      353.53      6.82 o
   9   8   9       31.72       32.18      2.94 o
  10   8   9       54.39       48.48      3.16 o
  -7   9   9       24.51       36.77      7.35 o
  -6   9   9      128.71      126.79      6.53 o
  -5   9   9       11.16        9.81      3.68 o
  -4   9   9       44.03       44.79      6.35 o
  -3   9   9      810.36      835.24     17.65 o
  -2   9   9      558.76      566.80      9.08 o
  -1   9   9      526.33      536.11      9.28 o
   0   9   9        4.15        3.66      2.34 o
   1   9   9      635.11      608.83      9.60 o
   2   9   9      346.04      346.24      5.66 o
   3   9   9      318.89      286.43      6.15 o
   4   9   9      550.62      512.86      6.99 o
   5   9   9       13.00       10.84      1.18 o
   6   9   9       52.36       43.91      2.69 o
   7   9   9       35.53       33.67      2.09 o
   8   9   9      676.62      680.31     12.22 o
   9   9   9       92.98       99.47      4.53 o
  10   9   9       47.82       55.84      5.68 o
  -6  10   9       24.14       21.38      9.69 o
  -5  10   9       14.09       16.78      3.22 o
  -4  10   9       93.25       85.91      5.11 o
  -3  10   9      205.68      216.61     12.70 o
  -2  10   9      134.53      121.23      5.16 o
  -1  10   9      464.78      465.66      7.72 o
   0  10   9       57.08       48.11      2.38 o
   1  10   9      508.94      508.46      8.27 o
   2  10   9      264.59      235.58      4.86 o
   3  10   9      170.70      174.76      5.92 o
   4  10   9      596.61      578.89     12.16 o
   5  10   9        4.03        4.05      1.52 o
   6  10   9      378.57      381.43      6.76 o
   7  10   9        5.51        3.90      2.30 o
   8  10   9      178.05      195.97      5.41 o
   9  10   9       65.09       76.58      6.63 o
  -6  11   9       20.59       24.66      4.06 o
  -5  11   9       52.30       52.48      8.36 o
  -4  11   9       53.30       54.88      5.43 o
  -3  11   9       58.16       58.97      4.25 o
  -2  11   9        0.04       -2.01      5.68 o
  -1  11   9      419.48      458.96     18.39 o
   0  11   9      184.61      175.82      5.50 o
   1  11   9      136.38      138.27      3.76 o
   2  11   9      228.49      261.13      4.94 o
   3  11   9      488.05      459.82     11.68 o
   4  11   9      161.33      177.20      4.17 o
   5  11   9      152.11      151.06      4.71 o
   6  11   9      211.58      191.72      5.28 o
   7  11   9        5.65        4.29      2.78 o
   8  11   9       36.33       36.52      3.42 o
   9  11   9       40.70       46.79      4.41 o
  -5  12   9       75.04       87.43      6.52 o
  -4  12   9        9.71        7.69      2.99 o
  -3  12   9       80.42       76.88      5.20 o
  -2  12   9      198.62      181.56      7.28 o
  -1  12   9      117.83      119.41      5.16 o
   0  12   9       14.36       14.71      7.02 o
   1  12   9      219.79      215.76      5.76 o
   2  12   9      339.91      302.42      6.18 o
   3  12   9       19.73       24.31      2.62 o
   4  12   9       15.20       13.88      3.34 o
   5  12   9      179.18      179.23      4.44 o
   6  12   9      154.25      170.42      4.15 o
   7  12   9       30.31       27.29      3.04 o
   8  12   9       63.40       67.50      5.36 o
  -4  13   9        1.57       -2.78      2.78 o
  -3  13   9       95.50       95.09      5.76 o
  -2  13   9       22.72       28.41      7.02 o
  -1  13   9       80.73       83.32      5.63 o
   0  13   9        2.06        3.48      3.68 o
   1  13   9       92.91       97.58      4.56 o
   2  13   9      238.88      256.62      6.17 o
   3  13   9        0.61        2.17      3.90 o
   4  13   9       74.49       87.57      5.05 o
   5  13   9      131.40      126.91      4.67 o
   6  13   9      335.10      336.02     10.72 o
   7  13   9        5.11        5.89      2.02 o
   8  13   9        4.15        9.04      2.92 o
  -2  14   9       10.40        8.06      3.15 o
  -1  14   9       79.44       82.47      5.57 o
   0  14   9       13.64        9.93      1.63 o
   1  14   9      140.28      143.55      6.69 o
   2  14   9      150.12      144.53      4.15 o
   3  14   9       17.01       15.59      3.67 o
   4  14   9       39.40       31.70      2.33 o
   5  14   9        6.56        3.13      3.68 o
   6  14   9      131.37      143.85      6.52 o
   7  14   9        3.67        6.66      4.35 o
   0  15   9       35.68       30.50      5.35 o
   2  15   9       10.30        7.52      2.17 o
   3  15   9       37.74       47.15      7.09 o
   5  15   9        0.10        3.26      6.02 o
  -3  -6  10      187.67      195.55      7.69 o
  -2  -6  10       97.30      102.96      6.02 o
  -1  -6  10        6.30        5.31      2.72 o
  -5  -5  10       30.05       35.10      3.68 o
  -4  -5  10        2.18        2.34      2.34 o
  -3  -5  10      108.98       96.71      4.13 o
  -2  -5  10      359.81      365.14     13.87 o
  -1  -5  10        7.62        4.81      1.85 o
   0  -5  10      225.58      232.13      6.09 o
   1  -5  10       11.55       12.88      2.09 o
   2  -5  10      104.42       95.47      6.69 o
  -6  -4  10       71.77       89.25      5.35 o
  -5  -4  10        3.99        6.69      2.34 o
  -4  -4  10       12.52       12.49      2.46 o
  -3  -4  10       75.02       79.28      3.52 o
  -2  -4  10      222.81      213.99      5.52 o
  -1  -4  10        7.85       10.10      1.85 o
   0  -4  10      184.34      177.13      4.98 o
   1  -4  10       45.69       46.87      3.21 o
   2  -4  10      370.91      381.71      8.18 o
   3  -4  10       53.15       47.85      4.35 o
   4  -4  10       22.91       16.90      1.54 o
  -7  -3  10      104.25      113.65      6.02 o
  -6  -3  10      134.18      129.70      6.02 o
  -5  -3  10      153.09      152.00      4.60 o
  -4  -3  10       70.29       65.61      3.77 o
  -3  -3  10        1.27       -0.33      1.67 o
  -2  -3  10      125.70      124.94      4.00 o
  -1  -3  10        8.31        6.91      1.60 o
   0  -3  10       38.50       43.48      2.89 o
   1  -3  10        0.18        0.57      1.60 o
   2  -3  10      268.48      281.92      6.51 o
   3  -3  10      353.84      366.30      8.09 o
   4  -3  10      294.51      318.11      8.39 o
   5  -3  10       20.38       22.68      3.64 o
  -8  -2  10       49.96       49.14      4.01 o
  -7  -2  10      155.54      154.10      6.35 o
  -6  -2  10       12.51       19.22      2.84 o
  -5  -2  10       85.35       87.90      6.35 o
  -4  -2  10      271.48      272.32      6.33 o
  -3  -2  10        6.42        3.11      1.52 o
  -2  -2  10      204.08      211.17      5.18 o
  -1  -2  10        1.93        1.37      1.63 o
   0  -2  10      137.86      138.49      4.09 o
   1  -2  10       43.80       47.65      4.20 o
   2  -2  10      137.39      137.42      4.84 o
   3  -2  10      292.17      299.18     10.03 o
   4  -2  10      344.77      348.55      7.76 o
   5  -2  10        9.59       10.64      2.89 o
   6  -2  10       19.09       20.27      1.56 o
  -8  -1  10       24.55       27.74      7.69 o
  -7  -1  10       96.81       99.71      5.01 o
  -6  -1  10       15.59       13.71      2.18 o
  -5  -1  10      742.87      716.12     12.94 o
  -4  -1  10      401.98      384.46      8.53 o
  -3  -1  10       25.26       34.13      8.19 o
  -2  -1  10      671.98      641.22     16.38 o
  -1  -1  10       21.04       20.91      2.17 o
   0  -1  10       20.00       19.93      2.66 o
   1  -1  10       15.58       20.94      2.34 o
   2  -1  10      103.87      101.61      4.31 o
   3  -1  10      344.91      359.82      7.88 o
   4  -1  10      212.61      208.57      5.67 o
   5  -1  10      124.51      126.19      5.92 o
   6  -1  10      173.51      174.93      4.80 o
  -8   0  10      101.87       84.45      4.18 o
  -7   0  10      106.91      122.71      4.00 o
  -6   0  10        0.54       -0.13      1.84 o
  -5   0  10      671.49      641.54     11.80 o
  -4   0  10      280.84      303.72      6.21 o
  -3   0  10       71.55       70.92      3.30 o
  -2   0  10      908.22      912.60     24.34 o
  -1   0  10        0.12        2.20      1.62 o
   0   0  10     1287.56     1285.14     20.60 o
   1   0  10        0.13        2.61      1.48 o
   2   0  10      161.16      164.39      4.82 o
   3   0  10       32.51       26.29      2.39 o
   4   0  10      100.92       99.39      3.91 o
   5   0  10       89.02       85.51      4.05 o
   6   0  10      127.18      125.78      6.23 o
   7   0  10       90.44       82.97      2.64 o
  -9   1  10       61.97       83.23     20.06 o
  -8   1  10      100.04      106.10      4.06 o
  -7   1  10       43.65       54.02      2.70 o
  -6   1  10       62.64       62.03      3.61 o
  -5   1  10      198.47      195.24      4.54 o
  -4   1  10      201.10      174.34      4.13 o
  -3   1  10     1056.84     1019.49     15.97 o
  -2   1  10      306.05      317.90      7.32 o
  -1   1  10      215.18      231.81      5.95 o
   0   1  10     1794.62     1706.05     25.43 o
   1   1  10      427.27      398.47      7.62 o
   2   1  10      485.52      506.12      9.59 o
   3   1  10       88.27       74.82      3.28 o
   4   1  10       28.97       27.98      2.93 o
   5   1  10      496.41      503.14      8.71 o
   6   1  10       15.33       13.42      2.11 o
   7   1  10      365.30      379.65      9.40 o
   8   1  10       23.24       25.32      4.35 o
  -9   2  10       50.36       81.56     10.36 o
  -8   2  10       10.19       12.03     10.03 o
  -7   2  10      138.32      134.15      3.79 o
  -6   2  10      328.53      297.63      5.90 o
  -5   2  10        4.43        6.65      1.51 o
  -4   2  10      305.12      288.68      5.80 o
  -3   2  10      355.71      330.07      6.14 o
  -2   2  10      132.69      149.27      4.49 o
  -1   2  10      412.69      401.70      8.51 o
   0   2  10      803.91      822.36     14.41 o
   1   2  10     1628.57     1608.29     29.19 o
   2   2  10     1830.67     1825.24     28.43 o
   3   2  10      206.10      216.11      4.99 o
   4   2  10       11.91       12.64      1.56 o
   5   2  10      260.55      267.14      5.37 o
   6   2  10        0.84        1.69      1.45 o
   7   2  10      383.51      382.20      7.19 o
   8   2  10       29.29       21.97      2.33 o
  -9   3  10      123.59      194.88     13.04 o
  -8   3  10       11.08       16.05      6.02 o
  -7   3  10      171.21      164.07     11.03 o
  -6   3  10      121.78      125.87      3.45 o
  -5   3  10        7.97        9.76      1.31 o
  -4   3  10      387.34      382.84      6.65 o
  -3   3  10        2.43        4.73      1.35 o
  -2   3  10        5.14        9.47      2.15 o
  -1   3  10     1597.43     1574.34     26.73 o
   0   3  10      479.20      438.56      7.99 o
   1   3  10      367.14      367.96      6.43 o
   2   3  10     1008.33      959.39     14.63 o
   3   3  10      138.07      124.33      3.60 o
   4   3  10      441.73      439.94     12.77 o
   5   3  10        6.27        8.15      1.56 o
   6   3  10       60.30       51.43      2.74 o
   7   3  10      526.51      534.81      9.44 o
   8   3  10       39.57       35.92      5.52 o
   9   3  10      186.77      200.37      5.61 o
  -8   4  10       66.87       85.57     10.70 o
  -7   4  10      409.39      408.51     12.70 o
  -6   4  10        4.63        3.85      1.31 o
  -5   4  10       43.99       51.05      2.39 o
  -4   4  10      609.43      572.25     13.16 o
  -3   4  10        1.23        2.30      1.95 o
  -2   4  10      212.92      210.36      5.93 o
  -1   4  10        1.48        2.01      1.59 o
   0   4  10       53.49       54.89      2.87 o
   1   4  10       35.29       39.97      2.17 o
   2   4  10      190.91      187.80      4.35 o
   3   4  10      397.16      407.21      6.99 o
   4   4  10      427.20      410.78      7.09 o
   5   4  10      401.08      390.72      6.89 o
   6   4  10      102.45      101.07      4.06 o
   7   4  10       49.79       47.90      2.88 o
   8   4  10        1.52        2.93      1.61 o
   9   4  10      161.66      152.48      5.04 o
  -8   5  10        6.52       14.37      6.35 o
  -7   5  10      322.08      325.24     12.37 o
  -6   5  10       48.52       51.68      5.18 o
  -5   5  10      555.74      529.65     10.57 o
  -4   5  10       35.70       36.44      2.97 o
  -3   5  10        1.22        1.66      1.84 o
  -2   5  10     1300.21     1292.73     20.06 o
  -1   5  10      559.23      547.37     10.40 o
   0   5  10      255.48      234.41      5.26 o
   1   5  10      820.70      800.39     10.48 o
   2   5  10      956.68      895.33     11.69 o
   3   5  10      474.19      459.53      7.12 o
   4   5  10      516.71      484.61      6.90 o
   5   5  10      501.29      459.78      6.62 o
   6   5  10      239.70      224.75      4.04 o
   7   5  10        6.59        7.36      1.15 o
   8   5  10        6.50        3.14      1.48 o
   9   5  10      154.08      164.24      4.61 o
  -8   6  10       11.80       11.25      5.01 o
  -7   6  10       22.67       43.12     10.03 o
  -6   6  10       21.25       34.76     10.36 o
  -5   6  10      348.31      335.75      8.90 o
  -4   6  10       83.41       78.75      3.69 o
  -3   6  10     1019.09     1006.00     21.39 o
  -2   6  10     1126.22     1052.04     16.40 o
  -1   6  10     1095.91     1069.40     17.93 o
   0   6  10     1476.89     1419.08     20.52 o
   1   6  10       59.89       60.68      2.75 o
   2   6  10        5.59        7.37      1.97 o
   3   6  10      108.41      124.96      2.80 o
   4   6  10      241.55      259.47      4.64 o
   5   6  10     1131.88     1126.61     14.53 o
   6   6  10      451.35      406.32      6.15 o
   7   6  10       72.28       82.63      2.82 o
   8   6  10       73.35       72.23      3.04 o
   9   6  10      131.31      138.59      3.61 o
  -8   7  10        1.35        1.37      4.51 o
  -7   7  10      181.27      192.76      8.03 o
  -6   7  10      202.41      190.84      7.41 o
  -5   7  10       85.09       85.57      4.64 o
  -4   7  10       27.78       31.15      3.39 o
  -3   7  10     1105.49     1072.66     26.72 o
  -2   7  10      855.48      872.74     14.86 o
  -1   7  10      592.93      578.64      9.73 o
   0   7  10     1601.43     1617.07     23.36 o
   1   7  10       35.95       43.42      2.98 o
   2   7  10     1128.23     1091.28     12.58 o
   3   7  10        1.65        3.16      0.84 o
   4   7  10      402.68      376.41      5.08 o
   5   7  10      751.65      684.36      8.43 o
   6   7  10       88.77       83.87      2.46 o
   7   7  10      127.23      120.37      2.63 o
   8   7  10       42.57       35.71      3.09 o
   9   7  10      132.42      142.94      4.78 o
  -7   8  10        2.03        2.45      2.95 o
  -6   8  10      106.57      124.02     16.71 o
  -5   8  10       27.63       32.93      3.22 o
  -4   8  10       12.25       12.56      2.51 o
  -3   8  10      321.32      296.94      6.92 o
  -2   8  10      461.26      428.32      7.35 o
  -1   8  10      462.19      468.33      8.46 o
   0   8  10      732.58      706.37     11.73 o
   1   8  10       49.08       46.04      2.47 o
   2   8  10      317.05      319.35      5.72 o
   3   8  10      282.61      274.77      3.97 o
   4   8  10        5.05       11.15      1.12 o
   5   8  10       99.85      106.71      3.78 o
   6   8  10       47.85       50.58      1.91 o
   7   8  10      366.86      388.84      5.52 o
   8   8  10        1.38        1.03      1.49 o
   9   8  10      274.49      287.37      6.84 o
  -7   9  10       58.15       60.91      5.87 o
  -6   9  10       30.90       27.08      3.48 o
  -5   9  10      127.47      131.70     11.37 o
  -4   9  10      195.96      179.98      6.48 o
  -3   9  10        1.55       -1.88      1.88 o
  -2   9  10       44.99       51.01      2.39 o
  -1   9  10      241.38      242.84     15.33 o
   0   9  10      721.75      726.45     12.10 o
   1   9  10       17.22       19.22      2.01 o
   2   9  10      313.50      316.64      5.12 o
   3   9  10      466.18      447.83     15.02 o
   4   9  10      309.85      288.69      5.64 o
   5   9  10       33.73       28.80      1.72 o
   6   9  10        0.99        0.30      1.14 o
   7   9  10      335.68      298.12     10.44 o
   8   9  10        0.93        3.81      1.80 o
   9   9  10       69.92       68.65      3.44 o
  -6  10  10       16.50       18.89      3.59 o
  -5  10  10       75.03       85.10      5.52 o
  -4  10  10      146.38      148.75     11.70 o
  -3  10  10       62.39       61.44      4.45 o
  -2  10  10      126.07      122.78      5.57 o
  -1  10  10      178.79      176.11      4.41 o
   0  10  10       90.15       90.46      2.96 o
   1  10  10      193.88      179.81      4.80 o
   2  10  10      361.30      344.65      5.93 o
   3  10  10      297.86      263.48      5.40 o
   4  10  10       54.04       53.47      3.44 o
   5  10  10       68.24       74.55      3.24 o
   6  10  10        0.31       -1.35      1.35 o
   7  10  10      201.79      222.38      5.57 o
   8  10  10        0.03        0.91      1.82 o
   9  10  10       91.57       89.25      3.76 o
  -5  11  10      175.11      167.06      8.12 o
  -4  11  10      139.96      133.69      6.32 o
  -3  11  10       41.28       30.75      7.02 o
  -2  11  10      177.66      172.39      6.43 o
  -1  11  10        7.42       10.58      3.51 o
   0  11  10      107.11      109.62      3.47 o
   1  11  10       34.54       31.35      2.66 o
   2  11  10      314.57      312.33      5.45 o
   3  11  10      349.24      354.41      8.59 o
   4  11  10      200.32      189.07      4.98 o
   5  11  10       57.19       67.49      4.14 o
   6  11  10       70.27       57.12      3.04 o
   7  11  10      290.11      293.74      6.33 o
   8  11  10        0.90        1.78      1.86 o
   9  11  10       27.79       28.93      3.51 o
  -4  12  10      214.62      221.62     13.54 o
  -3  12  10        0.40        0.31      2.74 o
  -2  12  10      253.20      263.93      9.13 o
  -1  12  10        7.34        7.69     22.73 o
   0  12  10       79.44       78.81      5.01 o
   1  12  10       46.11       48.56      3.37 o
   2  12  10      220.90      218.40      4.37 o
   3  12  10       11.46       10.43      1.85 o
   4  12  10      297.58      282.01      7.54 o
   5  12  10       95.24       87.19      3.91 o
   6  12  10       48.09       50.87      3.54 o
   7  12  10      239.17      248.60      6.20 o
   8  12  10        0.36        2.65      1.68 o
  -3  13  10       18.02       21.98      3.56 o
  -2  13  10      195.41      200.46      7.17 o
  -1  13  10       39.54       52.62      4.84 o
   0  13  10      167.28      165.13     17.05 o
   1  13  10      137.43      141.06     10.36 o
   2  13  10      100.01      109.74      4.03 o
   3  13  10      203.92      193.47      5.84 o
   4  13  10      130.96      133.45      5.38 o
   5  13  10      120.48      129.39      4.14 o
   6  13  10      104.02       99.33      4.74 o
   7  13  10       93.18      108.45      5.01 o
  -2  14  10      165.57      184.76      7.18 o
  -1  14  10        0.48       -1.52      2.62 o
   0  14  10      131.33      152.13      6.61 o
   1  14  10       83.33      105.97      9.36 o
   2  14  10       88.71       95.34      7.07 o
   3  14  10        0.44       -1.98      2.10 o
   4  14  10       52.24       51.32      7.45 o
   5  14  10      118.94      123.01     10.48 o
   6  14  10       80.15       80.78      6.84 o
   0  15  10      180.73      186.69      7.31 o
   1  15  10        4.48        1.67      2.34 o
   2  15  10       64.82       70.20      4.35 o
   3  15  10       18.53       13.45      3.09 o
   4  15  10       23.91       25.93      5.55 o
   5  15  10      142.02      144.97      7.60 o
  -5  -4  11        5.45        7.69      2.67 o
  -4  -4  11      136.97      130.37      6.02 o
  -3  -4  11       50.74       52.34      3.37 o
  -2  -4  11       38.39       39.73      6.69 o
  -1  -4  11      412.63      413.24     10.15 o
   0  -4  11       14.17       15.40      2.16 o
   1  -4  11       50.88       55.69      3.77 o
   2  -4  11       58.89       62.10      7.86 o
  -6  -3  11       21.36       23.06      3.01 o
  -5  -3  11       15.77       18.39      3.01 o
  -4  -3  11      207.70      203.03      7.32 o
  -3  -3  11        0.73        1.29      1.84 o
  -2  -3  11       78.45       79.91      3.76 o
  -1  -3  11      569.87      547.61     28.58 o
   0  -3  11       88.59       85.08      5.01 o
   1  -3  11      215.03      216.14      5.70 o
   2  -3  11        2.48        2.50      1.92 o
   3  -3  11        9.78       12.38      3.01 o
  -7  -2  11       68.60       75.88      5.01 o
  -6  -2  11      100.66      118.67      5.68 o
  -5  -2  11       57.22       59.57      4.30 o
  -4  -2  11      186.77      172.82      4.95 o
  -3  -2  11       63.27       74.96      4.38 o
  -2  -2  11       58.23       59.51      6.18 o
  -1  -2  11       69.87       74.15      3.45 o
   0  -2  11      132.15      131.40      4.33 o
   1  -2  11      679.90      694.79     12.70 o
   2  -2  11       12.38        9.29      2.47 o
   3  -2  11      297.09      303.92      7.52 o
   4  -2  11        4.47        8.01      2.67 o
   5  -2  11       17.92       17.17      3.21 o
  -7  -1  11       31.51       28.75      3.01 o
  -6  -1  11      282.06      312.62      7.04 o
  -5  -1  11       28.69       25.84      2.24 o
  -4  -1  11      145.36      149.65      5.28 o
  -3  -1  11      157.95      153.88      5.46 o
  -2  -1  11       43.82       48.23      3.05 o
  -1  -1  11        3.35        2.93      1.52 o
   0  -1  11      419.69      432.80     11.03 o
   1  -1  11      807.16      772.92     13.75 o
   2  -1  11      165.48      169.86      6.37 o
   3  -1  11      544.46      553.45     12.23 o
   4  -1  11        0.76        3.81      2.06 o
   5  -1  11       52.87       64.65      5.14 o
  -8   0  11       41.76       44.79      4.68 o
  -7   0  11        0.25        0.87      1.52 o
  -6   0  11      336.72      354.69     12.29 o
  -5   0  11       11.90       14.76      1.76 o
  -4   0  11       97.10      105.85      3.76 o
  -3   0  11      721.09      692.27     12.84 o
  -2   0  11       24.20       15.44      1.85 o
  -1   0  11        6.29        6.63      3.85 o
   0   0  11       89.03       88.59      3.44 o
   1   0  11      149.36      178.69      6.11 o
   2   0  11      172.05      179.35      5.29 o
   3   0  11      824.86      830.20     14.17 o
   4   0  11        0.77        0.93      1.91 o
   5   0  11      386.30      362.27     19.32 o
   6   0  11      149.87      136.02      6.69 o
  -8   1  11       17.57       15.69      2.00 o
  -7   1  11       93.24      106.08      3.85 o
  -6   1  11      161.88      159.20      4.71 o
  -5   1  11        0.44        1.35      1.73 o
  -4   1  11      336.00      366.12      6.86 o
  -3   1  11      474.68      457.98      8.07 o
  -2   1  11        2.15        0.83      2.72 o
  -1   1  11      175.01      173.17      4.26 o
   0   1  11       65.73       80.90      3.87 o
   1   1  11       29.25       23.26      2.15 o
   2   1  11      165.36      156.65      4.79 o
   3   1  11      723.34      705.34     12.13 o
   4   1  11       10.76        9.65      2.05 o
   5   1  11      215.27      225.22      6.31 o
   6   1  11      207.97      210.33      6.15 o
   7   1  11       33.39       34.83      1.98 o
  -8   2  11        5.92        6.78      2.46 o
  -7   2  11       18.73       26.18      3.25 o
  -6   2  11      205.90      194.51      5.39 o
  -5   2  11       36.78       33.53      3.06 o
  -4   2  11      158.65      166.43      4.41 o
  -3   2  11      139.85      117.97      3.66 o
  -2   2  11      608.18      570.83     14.52 o
  -1   2  11      475.52      506.64      9.99 o
   0   2  11       30.91       31.58      2.31 o
   1   2  11      193.37      197.71      7.45 o
   2   2  11       10.28       11.68      1.77 o
   3   2  11        2.97        2.96      1.79 o
   4   2  11       35.32       44.57      2.79 o
   5   2  11      387.76      372.50      7.29 o
   6   2  11      222.60      223.83      5.19 o
   7   2  11      267.88      256.43      5.60 o
  -8   3  11      119.36      118.09      5.54 o
  -7   3  11        7.52        5.19      2.50 o
  -6   3  11      192.78      183.35      4.50 o
  -5   3  11      260.92      280.73      5.81 o
  -4   3  11       72.36       78.89      3.58 o
  -3   3  11       66.00       82.43      3.58 o
  -2   3  11     1237.77     1229.70     20.60 o
  -1   3  11     1551.82     1584.12     26.15 o
   0   3  11       44.92       42.38      3.21 o
   1   3  11      403.30      394.01      7.70 o
   2   3  11        1.63        4.10      2.54 o
   3   3  11      324.09      321.68      6.03 o
   4   3  11       32.15       34.72      2.52 o
   5   3  11        3.01        1.43      1.45 o
   6   3  11       63.10       61.77      3.03 o
   7   3  11       81.56       83.14      3.88 o
   8   3  11       38.03       48.14      5.01 o
  -8   4  11      127.75      136.50      7.52 o
  -7   4  11       52.70       50.09      4.14 o
  -6   4  11      199.83      206.39      5.00 o
  -5   4  11      190.02      165.35      4.90 o
  -4   4  11      208.89      196.08      5.10 o
  -3   4  11        6.01        5.51      1.36 o
  -2   4  11      878.11      875.19     15.29 o
  -1   4  11      659.22      604.13     10.34 o
   0   4  11      274.48      250.68     13.95 o
   1   4  11     1579.44     1517.43     28.01 o
   2   4  11      216.17      206.80      4.61 o
   3   4  11       61.74       76.68      3.67 o
   4   4  11      392.62      407.85      7.26 o
   5   4  11       32.93       40.07      3.46 o
   6   4  11       85.17      100.90      3.77 o
   7   4  11       62.02       55.53      3.07 o
   8   4  11       65.82       66.32      3.41 o
  -8   5  11      161.37      200.90     21.06 o
  -7   5  11       35.06       41.95      3.74 o
  -6   5  11      338.67      347.36     10.23 o
  -5   5  11       84.83       70.20      3.39 o
  -4   5  11       51.94       50.75      2.78 o
  -3   5  11       16.12       28.55      2.07 o
  -2   5  11      269.67      284.07      7.35 o
  -1   5  11      635.69      647.10     12.22 o
   0   5  11       73.79       68.16      3.01 o
   1   5  11     2096.78     2102.46     30.00 o
   2   5  11      427.06      415.25      7.47 o
   3   5  11      400.29      380.05      7.01 o
   4   5  11      197.95      175.88      4.64 o
   5   5  11      221.19      227.41      4.91 o
   6   5  11       94.20       74.78      4.25 o
   7   5  11        3.63        1.42      1.59 o
   8   5  11        4.43        7.19      1.88 o
  -7   6  11       12.58       18.59      3.04 o
  -6   6  11      110.21      112.95      5.72 o
  -5   6  11       16.79       14.74      3.39 o
  -4   6  11      364.81      357.58      9.63 o
  -3   6  11       17.99       13.69      3.18 o
  -2   6  11       69.80       72.47      4.76 o
  -1   6  11       34.18       25.70      2.06 o
   0   6  11       18.58       15.43      2.98 o
   1   6  11      737.15      689.99     13.61 o
   2   6  11      573.73      536.58      7.86 o
   3   6  11     1126.38     1052.64     13.67 o
   4   6  11      385.48      359.24      5.54 o
   5   6  11      118.68      135.82      4.09 o
   6   6  11      661.58      673.38     11.00 o
   7   6  11       52.83       58.54      3.17 o
   8   6  11      153.57      177.36      4.67 o
   9   6  11        0.40       -1.05      1.79 o
  -7   7  11       13.46       12.03      7.35 o
  -6   7  11       27.81       28.23      3.26 o
  -5   7  11       15.61       11.39      2.69 o
  -4   7  11      535.84      529.51     12.42 o
  -3   7  11       63.10       66.63      5.25 o
  -2   7  11       53.35       45.14      4.25 o
  -1   7  11       72.61       78.35      4.66 o
   0   7  11      116.12      100.92      3.04 o
   1   7  11      365.24      404.98      8.02 o
   2   7  11      112.36      124.01      2.97 o
   3   7  11      513.68      472.46      7.86 o
   4   7  11       28.99       24.26      1.88 o
   5   7  11      573.26      556.19      8.01 o
   6   7  11      169.02      155.69      3.87 o
   7   7  11      104.98       97.83      2.48 o
   8   7  11      233.66      220.79      4.44 o
   9   7  11        4.93        3.41      2.23 o
  -7   8  11        3.16        4.54      3.07 o
  -6   8  11       55.21       51.81      8.02 o
  -5   8  11       14.18       18.52      3.02 o
  -4   8  11      186.87      187.96      6.73 o
  -3   8  11      456.62      452.60      9.18 o
  -2   8  11      225.70      209.98      6.59 o
  -1   8  11      133.18      114.57      4.23 o
   0   8  11       23.61       22.62      1.94 o
   1   8  11       15.16       17.73      1.49 o
   2   8  11      117.36      124.87      3.14 o
   3   8  11      489.46      459.03      6.96 o
   4   8  11       56.69       49.69      3.63 o
   5   8  11      551.26      503.59      7.34 o
   6   8  11       42.44       47.53      2.35 o
   7   8  11       45.64       62.62      4.32 o
   8   8  11      467.08      470.85      9.26 o
   9   8  11       33.65       33.08      3.15 o
  -6   9  11       71.87       81.23     12.03 o
  -5   9  11        5.40        3.36      2.46 o
  -4   9  11      315.98      318.67      9.09 o
  -3   9  11      326.50      317.87      8.84 o
  -2   9  11        6.83        7.17      1.85 o
  -1   9  11      971.99      978.86     16.51 o
   0   9  11      647.78      674.45     11.43 o
   1   9  11        6.01        8.82      1.84 o
   2   9  11      402.63      384.78     19.97 o
   3   9  11      245.84      271.08      5.36 o
   4   9  11      222.61      229.44      4.78 o
   5   9  11      231.83      219.39      4.64 o
   6   9  11       15.95        7.24      1.07 o
   7   9  11      156.48      148.73      4.24 o
   8   9  11      134.94      130.26      4.41 o
   9   9  11       77.74       77.43      4.01 o
  -6  10  11       77.71       88.81      6.36 o
  -5  10  11        0.36       -7.02      7.02 o
  -4  10  11      146.79      151.69      6.53 o
  -3  10  11      152.87      159.99      6.28 o
  -2  10  11        8.30        5.70      2.51 o
  -1  10  11      960.43      920.75     52.99 o
   0  10  11      855.29      805.13     12.65 o
   1  10  11      447.93      439.08      8.75 o
   2  10  11        4.49        4.14      1.21 o
   3  10  11       38.92       42.02      2.57 o
   4  10  11      255.49      245.74      7.14 o
   5  10  11      291.09      272.97      5.92 o
   6  10  11        3.61        2.84      1.76 o
   7  10  11       18.35       19.18      2.07 o
   8  10  11       42.63       49.57      4.36 o
  -5  11  11        0.27       -1.55      2.82 o
  -4  11  11      100.82      103.63     12.37 o
  -3  11  11       36.86       33.14      4.51 o
  -2  11  11       21.19       25.95      6.85 o
  -1  11  11      351.72      356.18     10.67 o
   0  11  11      106.63      122.34      7.31 o
   1  11  11      553.00      570.05      9.47 o
   2  11  11       48.72       48.89      2.86 o
   3  11  11      141.74      151.45      5.11 o
   4  11  11       62.18       58.52      3.65 o
   5  11  11       41.11       44.63      4.08 o
   6  11  11      307.35      335.89      7.39 o
   7  11  11       13.42       12.00      2.27 o
   8  11  11       25.03       35.51      3.13 o
  -4  12  11       12.59       10.31      3.32 o
  -3  12  11        2.67        0.86      2.94 o
  -2  12  11       37.41       47.80      8.36 o
  -1  12  11       27.60       37.38      3.88 o
   0  12  11       16.70       12.33      3.18 o
   1  12  11      612.89      635.00     10.36 o
   2  12  11        1.68        3.44      1.63 o
   3  12  11      362.28      357.99      6.54 o
   4  12  11        1.71       -1.11      3.18 o
   5  12  11       26.81       27.31      3.33 o
   6  12  11      250.16      222.27      6.22 o
   7  12  11       38.05       37.21      4.47 o
  -3  13  11       84.36       82.49      6.85 o
  -2  13  11      122.87      130.14      6.28 o
  -1  13  11        1.05        2.01     13.04 o
   0  13  11       16.46        9.21      2.44 o
   1  13  11       96.38       83.95     11.37 o
   2  13  11       47.96       38.54      4.43 o
   3  13  11      362.79      373.41      8.50 o
   4  13  11       29.66       34.00      4.20 o
   5  13  11       62.63       59.27      5.57 o
   6  13  11      164.27      174.52      8.03 o
   7  13  11       51.28       59.50      4.65 o
  -1  14  11        1.47        2.73      2.82 o
   0  14  11        5.68        5.03      2.42 o
   1  14  11       48.86       78.22      8.36 o
   2  14  11       52.15      103.54     11.53 o
   3  14  11      228.76      234.89     16.18 o
   4  14  11       16.66       20.81     10.20 o
   5  14  11      101.80      104.32      3.63 o
   6  14  11       25.66       29.93      2.95 o
   1  15  11        6.67       13.71      6.69 o
   3  15  11       81.20       90.76      8.93 o
  -4  -3  12        0.79        1.75      3.09 o
  -3  -3  12      118.07      127.53      5.71 o
  -2  -3  12      108.89      107.90      4.47 o
  -1  -3  12      109.30      115.75      4.66 o
   0  -3  12       32.15       35.42      3.34 o
   1  -3  12      222.70      231.36      6.33 o
  -5  -2  12      131.61      143.60      6.44 o
  -4  -2  12       39.54       28.94      2.47 o
  -3  -2  12      123.48      130.70      6.02 o
  -2  -2  12       22.88       20.58      2.24 o
  -1  -2  12       52.44       40.21      3.59 o
   0  -2  12       75.86       93.10      4.86 o
   1  -2  12      189.95      187.76      5.52 o
   2  -2  12      331.65      340.16      7.79 o
   3  -2  12        6.65        2.48      3.03 o
  -6  -1  12        0.27        0.94      1.67 o
  -5  -1  12      122.26      126.47      5.35 o
  -4  -1  12       60.96       73.58      4.51 o
  -3  -1  12       40.47       47.07      3.18 o
  -2  -1  12      265.23      248.46      6.73 o
  -1  -1  12      111.34      123.26      4.42 o
   0  -1  12        5.22        9.37      2.51 o
   1  -1  12       80.24       80.09      4.98 o
   2  -1  12      270.93      273.50      6.66 o
   3  -1  12        1.49        4.28      3.03 o
   4  -1  12      262.81      262.05      7.32 o
  -6   0  12       84.97       84.07      7.63 o
  -5   0  12      360.75      375.43      8.23 o
  -4   0  12       46.71       38.34      3.18 o
  -3   0  12       99.40       98.02      8.59 o
  -2   0  12      229.04      208.57      6.06 o
  -1   0  12      148.00      148.83      4.66 o
   0   0  12       27.04       31.75      2.71 o
   1   0  12        4.18        2.09      2.58 o
   2   0  12      154.55      171.23      5.15 o
   3   0  12        3.00        3.38      1.95 o
   4   0  12      245.82      262.88      6.79 o
   5   0  12        1.60        2.21      2.15 o
  -7   1  12       59.75       71.02      3.61 o
  -6   1  12       18.89       13.89      2.80 o
  -5   1  12      393.88      392.31      9.50 o
  -4   1  12       19.49       11.41      1.84 o
  -3   1  12       38.62       52.02      5.70 o
  -2   1  12       97.74      103.10      3.85 o
  -1   1  12      370.81      381.87      7.85 o
   0   1  12      318.95      315.83      6.34 o
   1   1  12       67.74       54.59      6.35 o
   2   1  12      115.33      111.91      4.45 o
   3   1  12      105.84      106.31      4.39 o
   4   1  12      161.87      171.74      5.47 o
   5   1  12        0.15        1.73      1.99 o
   6   1  12      115.09      112.33      5.05 o
  -7   2  12      148.23      167.05      5.22 o
  -6   2  12        9.23       12.13      1.80 o
  -5   2  12      207.78      209.10      5.36 o
  -4   2  12       29.32       36.42      2.53 o
  -3   2  12      680.73      690.36     11.14 o
  -2   2  12        0.72        1.11      2.21 o
  -1   2  12      503.18      510.11      9.32 o
   0   2  12      678.00      646.91     13.31 o
   1   2  12       13.06        7.32      2.47 o
   2   2  12      125.48      128.41      4.50 o
   3   2  12        0.85       -0.52      2.17 o
   4   2  12       89.70      107.82      4.51 o
   5   2  12       46.27       46.13      3.24 o
   6   2  12      164.31      184.24      5.45 o
  -7   3  12      125.23      138.01      4.84 o
  -6   3  12        6.59        5.02      2.20 o
  -5   3  12      140.46      152.74      4.92 o
  -4   3  12      145.01      141.32      4.57 o
  -3   3  12      243.92      232.62      6.23 o
  -2   3  12      246.65      210.44      6.71 o
  -1   3  12      434.96      443.35     12.34 o
   0   3  12      520.73      531.29      9.90 o
   1   3  12        8.70        4.62      2.07 o
   2   3  12     1199.40     1141.07     20.00 o
   3   3  12      110.58      109.80      4.24 o
   4   3  12       63.19       67.31      4.54 o
   5   3  12       14.56        9.73      1.85 o
   6   3  12      191.67      184.44      4.90 o
   7   3  12       39.52       33.91      2.75 o
  -7   4  12      257.26      254.64      8.29 o
  -6   4  12        3.16        4.37      2.44 o
  -5   4  12       20.55       26.18      2.14 o
  -4   4  12      285.65      261.54      5.70 o
  -3   4  12      320.45      312.90      6.55 o
  -2   4  12        8.30        7.52      1.93 o
  -1   4  12      758.12      752.83     14.74 o
   0   4  12      224.90      204.54      5.98 o
   1   4  12        3.79        3.39      1.88 o
   2   4  12      841.03      836.26     13.22 o
   3   4  12       42.33       31.90      2.97 o
   4   4  12      272.07      268.53      5.63 o
   5   4  12      199.30      195.80      4.84 o
   6   4  12       53.25       66.02      3.64 o
   7   4  12       35.63       32.05      2.45 o
  -7   5  12      148.08      139.33     13.37 o
  -6   5  12        5.01        6.25      3.64 o
  -5   5  12       63.89       63.40      3.45 o
  -4   5  12      182.06      158.80      7.87 o
  -3   5  12      190.83      182.89      7.86 o
  -2   5  12      378.75      389.88      9.54 o
  -1   5  12        1.36        3.26      2.25 o
   0   5  12       10.53       15.82      3.05 o
   1   5  12      454.79      432.14      8.87 o
   2   5  12      468.90      511.04      9.32 o
   3   5  12       10.92        7.34      2.60 o
   4   5  12      926.60      881.48     15.66 o
   5   5  12       65.98       61.02      3.32 o
   6   5  12       61.45       57.87      3.21 o
   7   5  12        0.68       -0.61      1.70 o
   8   5  12       54.10       51.64      5.48 o
  -7   6  12      102.57      101.29     19.39 o
  -6   6  12        4.77        0.53      2.48 o
  -5   6  12      217.93      242.42     11.70 o
  -4   6  12       10.53       10.12      2.98 o
  -3   6  12      288.61      284.73      9.08 o
  -2   6  12      523.63      518.47      9.73 o
  -1   6  12        2.95        2.37      1.79 o
   0   6  12      545.63      519.50     10.09 o
   1   6  12      301.58      300.63      6.20 o
   2   6  12       38.21       33.12      2.24 o
   3   6  12      117.59      113.57      3.55 o
   4   6  12      262.46      270.72      8.52 o
   5   6  12      255.78      264.28      6.88 o
   6   6  12      258.09      262.52     11.21 o
   7   6  12        2.47        4.46      2.39 o
   8   6  12       19.01       14.21      2.50 o
  -7   7  12       30.08       24.30      3.90 o
  -6   7  12        0.04       -1.81      4.35 o
  -5   7  12      274.78      265.26      8.29 o
  -4   7  12      244.31      236.67     10.48 o
  -3   7  12      518.17      526.75     14.28 o
  -2   7  12      458.94      430.29     11.38 o
  -1   7  12        1.37        0.78      1.73 o
   0   7  12      599.52      604.71      9.87 o
   1   7  12      180.70      185.40      6.04 o
   2   7  12        6.96        7.23      1.56 o
   3   7  12       58.45       58.72      3.01 o
   4   7  12      309.16      326.90     14.66 o
   5   7  12       18.94       19.05      1.84 o
   6   7  12      303.14      301.39      8.00 o
   7   7  12      145.45      167.82      5.01 o
   8   7  12        2.49        2.76      1.85 o
  -6   8  12        5.38        0.83      3.18 o
  -5   8  12      182.50      202.70      7.39 o
  -4   8  12       35.41       26.94      4.68 o
  -3   8  12      704.97      718.06     12.53 o
  -2   8  12        7.81        9.26      2.25 o
  -1   8  12        2.61        1.73      2.29 o
   0   8  12      800.30      813.31     14.66 o
   1   8  12      240.54      233.23      4.70 o
   2   8  12      277.75      245.32     11.87 o
   3   8  12       94.28       79.24      3.81 o
   4   8  12       63.33       68.97      2.86 o
   5   8  12       36.57       43.30      2.32 o
   6   8  12      372.41      375.61      7.15 o
   7   8  12      192.06      212.75      5.71 o
   8   8  12        5.30        3.96      2.83 o
  -6   9  12        0.08       -2.34      8.02 o
  -5   9  12       68.72       69.41      4.86 o
  -4   9  12       13.27       11.70      2.78 o
  -3   9  12      155.48      161.53     12.54 o
  -2   9  12        1.42       -0.37      1.91 o
  -1   9  12      357.75      374.52      7.00 o
   0   9  12      235.95      220.78      5.16 o
   1   9  12      131.41      129.04      6.18 o
   2   9  12      596.11      568.44      8.13 o
   3   9  12      207.01      187.90      3.97 o
   4   9  12       92.78      103.38      3.21 o
   5   9  12        0.83        4.09      2.56 o
   6   9  12      294.80      296.27      5.18 o
   7   9  12      114.66      125.47      5.48 o
   8   9  12      175.58      181.33      4.88 o
  -5  10  12      124.08      112.98     13.37 o
  -4  10  12       14.88       11.28      2.53 o
  -3  10  12       20.37       24.47      3.61 o
  -2  10  12       92.47       96.96     11.60 o
  -1  10  12      110.06      117.26      3.96 o
   0  10  12        7.54       14.24      1.68 o
   1  10  12       96.83       79.08      4.24 o
   2  10  12      509.85      508.70      8.52 o
   3  10  12      160.53      152.33      4.63 o
   4  10  12      535.78      514.95     10.61 o
   5  10  12       20.46       18.43      2.61 o
   6  10  12       82.82       88.13      3.88 o
   7  10  12        6.14        5.24      1.71 o
   8  10  12      237.35      238.18      6.79 o
  -4  11  12       79.93       74.21     10.03 o
  -3  11  12        1.07        1.18      4.85 o
  -2  11  12       50.18       53.85      5.18 o
  -1  11  12      174.59      194.68      7.42 o
   0  11  12       56.00       57.99      2.95 o
   1  11  12      193.51      198.26      5.39 o
   2  11  12      246.28      232.78      5.57 o
   3  11  12        1.72        0.56      1.73 o
   4  11  12      367.02      354.17      6.20 o
   5  11  12      136.23      150.91      4.92 o
   6  11  12       14.00       19.30      2.43 o
   7  11  12       12.75       10.46      1.96 o
  -3  12  12       14.44       16.05     11.03 o
  -2  12  12      213.86      212.33      8.69 o
  -1  12  12      179.33      205.07      7.34 o
   0  12  12       24.35       34.13      3.22 o
   1  12  12       37.56       31.80      3.24 o
   2  12  12      114.49      140.10      3.66 o
   3  12  12       99.69       87.87      3.54 o
   4  12  12      368.51      375.59      7.98 o
   5  12  12       25.24       33.33      3.21 o
   6  12  12       54.03       59.09      3.53 o
   7  12  12       32.95       30.11      5.36 o
  -2  13  12       80.92       84.91     15.38 o
  -1  13  12      240.65      250.00      8.15 o
   0  13  12       94.09      110.32      8.19 o
   1  13  12        2.52        1.87      1.59 o
   2  13  12       92.64       88.13      3.55 o
   3  13  12       54.29       69.92      4.71 o
   4  13  12      214.20      216.89     12.36 o
   5  13  12        1.26        2.40      3.40 o
   6  13  12       16.52       21.15      2.74 o
   0  14  12      110.68      113.99     10.70 o
   1  14  12        2.44        1.41      3.51 o
   2  14  12       68.49       78.21      9.69 o
   3  14  12        4.66       -0.15      4.61 o
   4  14  12       94.17      110.21      7.48 o
   5  14  12        3.33        2.54      3.59 o
  -2  -2  13       51.82       50.37      3.69 o
  -1  -2  13        0.78        2.75      3.68 o
  -4  -1  13      187.72      207.13      6.31 o
  -3  -1  13      117.34      117.38      5.35 o
  -2  -1  13       42.04       42.37      3.07 o
  -1  -1  13        3.32        1.23      1.85 o
   0  -1  13      236.11      239.54      9.19 o
   1  -1  13       52.53       49.69      8.52 o
   2  -1  13        8.31       10.18      2.84 o
  -5   0  13       51.34       60.80      3.76 o
  -4   0  13      147.83      153.22      5.52 o
  -3   0  13       75.96       70.14      4.08 o
  -2   0  13      203.96      217.12      6.43 o
  -1   0  13       33.05       28.63      2.57 o
   0   0  13      159.49      168.21      7.14 o
   1   0  13       36.42       41.62      5.35 o
   2   0  13       26.06       29.62      3.89 o
   3   0  13      199.34      220.00      8.40 o
  -6   1  13       52.12       63.87      4.95 o
  -5   1  13      192.98      196.42      6.06 o
  -4   1  13      215.64      235.21      6.09 o
  -3   1  13        5.25        5.43      2.22 o
  -2   1  13      264.66      269.34      7.53 o
  -1   1  13      190.91      201.86      6.47 o
   0   1  13      210.96      222.18      5.94 o
   1   1  13       65.17       60.51      6.35 o
   2   1  13       32.24       24.57      3.82 o
   3   1  13      255.99      250.02      6.68 o
   4   1  13      107.13      111.80      4.98 o
  -6   2  13      105.88      108.79      4.42 o
  -5   2  13        0.13        0.96      1.72 o
  -4   2  13       93.72      105.26      5.72 o
  -3   2  13       36.45       46.08      2.90 o
  -2   2  13      364.59      366.11     12.53 o
  -1   2  13       35.33       31.77      2.87 o
   0   2  13      174.67      183.60      5.19 o
   1   2  13      405.76      392.11      8.15 o
   2   2  13       22.28       28.03      3.40 o
   3   2  13       34.40       34.90      2.81 o
   4   2  13      125.54      113.36      4.77 o
   5   2  13      245.73      253.73      7.16 o
  -6   3  13      213.46      205.58      5.95 o
  -5   3  13       15.44       11.18      2.00 o
  -4   3  13       67.46       67.58      3.45 o
  -3   3  13      169.68      182.34      4.60 o
  -2   3  13      521.34      517.57     11.40 o
  -1   3  13       27.01       29.77      3.28 o
   0   3  13       79.77       85.23      4.97 o
   1   3  13      571.66      588.66     10.95 o
   2   3  13       13.68       13.13      2.65 o
   3   3  13       76.67       86.26      5.19 o
   4   3  13       44.32       38.28      3.74 o
   5   3  13      198.96      201.40      5.90 o
   6   3  13       30.46       25.44      2.34 o
  -6   4  13      147.52      151.36      5.34 o
  -5   4  13       21.51       22.33      2.06 o
  -4   4  13      120.74      132.77      4.69 o
  -3   4  13       47.37       48.07      2.90 o
  -2   4  13      224.25      217.94      7.69 o
  -1   4  13      192.89      172.97     13.67 o
   0   4  13       53.34       54.69      3.89 o
   1   4  13      434.61      415.15      9.83 o
   2   4  13      104.11      117.07      7.03 o
   3   4  13      114.41      103.53      4.04 o
   4   4  13        0.98        0.77      1.94 o
   5   4  13       68.86       76.09      4.21 o
   6   4  13       18.85       20.68      2.38 o
  -6   5  13      138.73      137.99     15.21 o
  -5   5  13        1.13        1.72      2.80 o
  -4   5  13      219.64      215.15      9.33 o
  -3   5  13       11.67        9.01      1.71 o
  -2   5  13      298.05      298.08      6.93 o
  -1   5  13       11.76       10.70      3.03 o
   0   5  13      170.22      176.69      6.68 o
   1   5  13       68.63       69.58      4.90 o
   2   5  13       74.91       80.69      4.15 o
   3   5  13      472.01      502.79      8.85 o
   4   5  13        1.22        1.43      1.68 o
   5   5  13       13.52       16.85      2.26 o
   6   5  13       75.21       75.86      4.80 o
   7   5  13      251.20      255.07      6.00 o
  -6   6  13       44.74       50.02      4.95 o
  -5   6  13       45.32       52.47      4.45 o
  -4   6  13      254.11      248.13      9.12 o
  -3   6  13        6.76        8.78      2.25 o
  -2   6  13      177.64      191.55      5.68 o
  -1   6  13      452.62      458.15     10.03 o
   0   6  13       28.85       29.80      4.90 o
   1   6  13        7.43        6.62      2.25 o
   2   6  13      753.32      723.47     12.83 o
   3   6  13      366.43      357.93      7.04 o
   4   6  13       41.64       23.10      3.00 o
   5   6  13      287.53      281.78      6.03 o
   6   6  13       24.66       29.01      2.47 o
   7   6  13       88.47       95.36      4.32 o
  -6   7  13       13.06       14.11      3.32 o
  -5   7  13       30.98       33.28      8.78 o
  -4   7  13      347.75      327.18     14.04 o
  -3   7  13        4.58        4.39      2.06 o
  -2   7  13      281.29      287.76      8.05 o
  -1   7  13      553.70      526.64     10.27 o
   0   7  13       92.75       99.32      3.71 o
   1   7  13      180.76      173.90      4.91 o
   2   7  13      541.89      520.69     12.74 o
   3   7  13      162.62      165.59      4.70 o
   4   7  13        4.80        6.35      3.47 o
   5   7  13      290.54      323.19      6.50 o
   6   7  13       19.96       26.80      2.49 o
   7   7  13      136.39      152.79      9.58 o
  -5   8  13        0.28       -2.53      2.53 o
  -4   8  13      161.25      166.97      7.55 o
  -3   8  13       86.99       77.21      5.12 o
  -2   8  13      168.66      177.99      8.39 o
  -1   8  13      353.74      368.18     10.62 o
   0   8  13      113.55      121.59      3.81 o
   1   8  13      336.13      370.01      7.05 o
   2   8  13      113.16      102.59      4.18 o
   3   8  13      172.19      166.60      4.67 o
   4   8  13       88.26       87.86      6.05 o
   5   8  13      429.51      415.58      8.38 o
   6   8  13        2.77        3.68      1.79 o
   7   8  13      123.06      130.58      4.46 o
  -5   9  13        3.11       -0.13      5.18 o
  -4   9  13      175.41      193.43      8.31 o
  -3   9  13        4.32        6.94      3.00 o
  -2   9  13      147.09      155.83      7.66 o
  -1   9  13       32.89       22.91      2.28 o
   0   9  13      326.45      343.58      8.73 o
   1   9  13      265.58      248.30      5.40 o
   2   9  13       11.35       15.04      1.98 o
   3   9  13      128.65      130.95      6.99 o
   4   9  13        6.79        4.95      2.19 o
   5   9  13      259.64      262.22      9.86 o
   6   9  13        0.49       -1.71      1.71 o
   7   9  13       42.36       42.86      4.03 o
  -4  10  13       74.88       78.69      6.35 o
  -3  10  13       39.03       29.31      3.59 o
  -2  10  13       52.01       58.08      5.38 o
  -1  10  13       39.00       31.87      2.42 o
   0  10  13      429.60      443.41      9.15 o
   1  10  13      149.42      164.02      4.00 o
   2  10  13        7.40        3.64      1.47 o
   3  10  13      262.30      290.48      6.42 o
   4  10  13       12.84       13.54      1.49 o
   5  10  13      195.55      200.17      4.97 o
   6  10  13        0.80        0.82      1.82 o
   7  10  13       74.63       65.97     10.20 o
  -4  11  13      117.42      132.24      7.48 o
  -3  11  13       28.63       28.90      3.62 o
  -2  11  13        9.90       12.55      3.24 o
  -1  11  13       64.75       65.40      5.16 o
   0  11  13      555.78      542.52     13.55 o
   1  11  13        2.02        3.13      1.73 o
   2  11  13        0.93       -2.85      2.85 o
   3  11  13      155.68      161.88      4.14 o
   4  11  13        2.16        1.88      1.46 o
   5  11  13      161.74      180.53      4.13 o
   6  11  13       34.56       38.99      4.68 o
  -3  12  13        4.65       -1.09      5.01 o
  -2  12  13       47.44       63.16      5.59 o
  -1  12  13        8.96       10.21      3.23 o
   0  12  13       95.58       97.03      4.26 o
   1  12  13       51.35       52.52      7.29 o
   2  12  13       79.46       88.25      8.01 o
   3  12  13      141.58      145.65      5.77 o
   4  12  13        3.68        2.98      1.86 o
   5  12  13      194.34      208.52      6.71 o
   6  12  13       33.18       33.56      3.30 o
  -1  13  13       44.68       61.15      5.01 o
   0  13  13       32.48       37.07      8.02 o
   1  13  13       79.25       73.82      5.31 o
   2  13  13       44.59       45.11      6.95 o
   3  13  13      136.45      143.47     13.54 o
   4  13  13       62.74       65.16      7.49 o
   5  13  13       63.58       71.93      7.50 o
   1  14  13       92.14      105.43     10.92 o
   2  14  13        0.82       12.71      6.66 o
   3  14  13      143.48      142.18     20.06 o
  -2   0  14        1.49        2.92      2.12 o
  -1   0  14      149.93      154.10      5.38 o
   0   0  14        0.14       -0.48      2.09 o
  -4   1  14        2.88        2.09      1.85 o
  -3   1  14       70.89       76.56      6.00 o
  -2   1  14        2.78        1.53      1.85 o
  -1   1  14      126.98      120.05      5.68 o
   0   1  14       12.03       11.42      3.26 o
   1   1  14      117.42      124.70      5.67 o
   2   1  14       93.86      110.38      8.91 o
  -4   2  14       42.70       44.63      5.85 o
  -3   2  14      196.40      196.88      5.76 o
  -2   2  14        0.09       -0.84      1.97 o
  -1   2  14       45.05       36.46      6.35 o
   0   2  14      126.22      121.43      6.36 o
   1   2  14      122.88      135.43      6.08 o
   2   2  14       97.50       95.51      4.53 o
   3   2  14      130.56      126.04      5.70 o
  -5   3  14       88.03       93.99      4.81 o
  -4   3  14        8.64       13.18      2.00 o
  -3   3  14      185.31      206.25      8.43 o
  -2   3  14       10.95       20.46      4.51 o
  -1   3  14      157.92      165.80      8.19 o
   0   3  14       73.43       76.50      7.58 o
   1   3  14       16.84       15.71      4.35 o
   2   3  14      163.21      171.42      6.32 o
   3   3  14      100.92       95.16      7.62 o
   4   3  14       94.88      117.10      5.23 o
  -5   4  14       83.26       94.78      4.62 o
  -4   4  14       15.77       14.19      2.38 o
  -3   4  14      200.32      211.31      5.57 o
  -2   4  14      173.55      161.37      6.28 o
  -1   4  14      402.39      426.42      9.67 o
   0   4  14       81.58       81.48      7.23 o
   1   4  14       46.02       57.11      8.34 o
   2   4  14      112.32      108.40      6.06 o
   3   4  14      123.67      132.94      5.23 o
   4   4  14      188.37      175.68     10.50 o
   5   4  14       34.52       35.40      2.68 o
  -5   5  14      131.96      128.63      5.57 o
  -4   5  14       71.46       81.86      3.89 o
  -3   5  14      256.51      264.36      7.23 o
  -2   5  14        1.19        3.28      1.99 o
  -1   5  14      335.51      342.95     13.10 o
   0   5  14        3.73        9.07      3.15 o
   1   5  14      233.06      260.03     14.73 o
   2   5  14       59.87       62.73      7.04 o
   3   5  14       95.15       91.80      9.58 o
   4   5  14       63.28       64.12      4.03 o
   5   5  14        2.81        1.94      3.29 o
  -5   6  14       91.27       83.36      8.52 o
  -4   6  14       36.59       38.79      3.39 o
  -3   6  14      212.57      228.23      7.54 o
  -2   6  14        0.05       -0.47      2.15 o
  -1   6  14      247.30      259.86      7.53 o
   0   6  14        4.63        6.84      4.23 o
   1   6  14      359.87      370.12      8.45 o
   2   6  14       17.13       19.19      3.20 o
   3   6  14       85.69      104.24      4.33 o
   4   6  14      240.74      230.73      5.87 o
   5   6  14        1.71        2.01      1.88 o
   6   6  14      143.74      140.07      6.15 o
  -5   7  14       42.90       39.39      3.89 o
  -4   7  14       67.15       67.66      4.36 o
  -3   7  14      162.87      157.82      5.81 o
  -2   7  14        7.25        6.62      3.12 o
  -1   7  14       62.48       71.54      3.82 o
   0   7  14      147.99      136.59      6.14 o
   1   7  14      441.78      430.61      9.02 o
   2   7  14        1.33        1.18      3.12 o
   3   7  14      162.00      166.80      5.70 o
   4   7  14       85.31       87.96      4.33 o
   5   7  14       16.91       18.81      2.31 o
   6   7  14      147.45      148.85      5.20 o
  -4   8  14       52.51       62.03      6.00 o
  -3   8  14      192.34      179.95      6.75 o
  -2   8  14       15.00       12.18      2.73 o
  -1   8  14       38.26       47.65      4.79 o
   0   8  14      129.71      141.35      4.74 o
   1   8  14      112.78      119.38      4.05 o
   2   8  14      136.28      142.75      4.65 o
   3   8  14      201.83      207.81      5.33 o
   4   8  14       49.85       52.17      4.20 o
   5   8  14        0.43       -0.06      1.84 o
   6   8  14      370.23      386.89      7.72 o
  -4   9  14        5.38        4.13      3.95 o
  -3   9  14       56.94       67.14      5.87 o
  -2   9  14        0.26        0.96      2.14 o
  -1   9  14      155.36      160.95      6.81 o
   0   9  14       34.90       33.01      3.54 o
   1   9  14      113.22      118.73      4.19 o
   2   9  14      272.81      248.31      7.42 o
   3   9  14      103.04      110.05      5.36 o
   4   9  14      107.32      107.66      7.96 o
   5   9  14       79.43       90.07      7.46 o
   6   9  14       71.48       83.32      3.90 o
  -3  10  14      102.69       95.00     12.35 o
  -2  10  14        0.56        1.36      2.72 o
  -1  10  14      204.54      211.62      6.63 o
   0  10  14       21.09       18.47      2.17 o
   1  10  14      118.03      127.23      5.46 o
   2  10  14      142.78      144.79      5.11 o
   3  10  14        5.97        8.93      3.73 o
   4  10  14      220.55      228.65      9.30 o
   5  10  14      110.48      117.47      9.02 o
   6  10  14      146.36      158.19      4.76 o
  -2  11  14       19.09       20.29      6.00 o
  -1  11  14      306.50      333.58      9.77 o
   0  11  14       19.29       15.70      2.91 o
   1  11  14      200.24      188.75      6.02 o
   2  11  14       88.70       90.46      7.14 o
   3  11  14        8.64        7.64      2.61 o
   4  11  14      274.64      273.11      6.03 o
   5  11  14       19.08       18.55      5.55 o
  -1  12  14      104.26      107.44      7.15 o
   0  12  14        5.07        4.99      2.01 o
   1  12  14      293.72      318.38     11.68 o
   2  12  14        8.47        8.32      2.85 o
   3  12  14        0.56        0.37      2.50 o
   4  12  14      133.87      138.24      4.66 o
   1  13  14      100.81      101.11      6.61 o
   2  13  14       11.07       18.26      3.99 o
   3  13  14       43.61       41.41      4.88 o
  -1   2  15       32.95       33.51      5.88 o
   0   2  15       74.69       75.30      4.50 o
  -2   3  15      209.63      210.74      7.43 o
  -1   3  15        1.69        0.28      2.02 o
   0   3  15      110.38      105.08      5.21 o
   1   3  15        0.12       -0.26      3.09 o
   2   3  15      147.48      152.39      7.32 o
  -3   4  15       66.09       67.51      6.54 o
  -2   4  15       82.13       96.25     11.50 o
  -1   4  15        2.61        2.31      2.06 o
   0   4  15      147.06      180.86      9.54 o
   1   4  15       25.30       22.21      3.69 o
   2   4  15       93.36       90.94      6.32 o
   3   4  15       51.04       46.93      6.26 o
  -3   5  15       51.95       53.51      6.18 o
  -2   5  15       47.12       43.42      4.88 o
  -1   5  15        1.89        4.32      3.22 o
   0   5  15      293.89      329.33     10.44 o
   1   5  15       20.01       11.24      6.96 o
   2   5  15       44.36       32.03      4.00 o
   3   5  15       66.39       57.80      7.01 o
   4   5  15      250.49      273.50      7.38 o
  -3   6  15       75.45       96.54      5.81 o
  -2   6  15       92.01       88.58      7.72 o
  -1   6  15        0.52       -0.09      2.62 o
   0   6  15      171.38      198.34      9.51 o
   1   6  15       38.03       48.08      9.20 o
   2   6  15       77.16       84.82      5.50 o
   3   6  15       87.82      102.21      4.74 o
   4   6  15       77.73       80.83      4.14 o
  -3   7  15       38.09       43.41      3.53 o
  -2   7  15      104.78      154.97     25.89 o
  -1   7  15        2.35        6.69      3.07 o
   0   7  15      334.73      354.92      8.76 o
   1   7  15        1.00        3.45      4.60 o
   2   7  15       88.80       92.08      4.25 o
   3   7  15       24.17       21.92      2.83 o
   4   7  15       75.27       79.68      6.43 o
  -3   8  15       16.06       19.80      2.86 o
  -2   8  15      138.16      148.52      7.73 o
  -1   8  15       58.77       81.49      6.13 o
   0   8  15      219.87      258.78     22.23 o
   1   8  15        2.01        0.52      2.41 o
   2   8  15      296.65      329.18     12.04 o
   3   8  15        4.30        6.21      3.59 o
   4   8  15        1.87        7.96      6.60 o
  -2   9  15      155.08      178.33      6.40 o
  -1   9  15        4.39        4.71      4.13 o
   0   9  15      122.76      132.49      5.80 o
   1   9  15        0.11       -0.49      1.78 o
   2   9  15      334.79      362.04      7.28 o
   3   9  15       12.25        7.91      2.68 o
   4   9  15       36.23       38.97      3.68 o
  -2  10  15       98.00      119.81      6.53 o
  -1  10  15        4.21        4.14      2.83 o
   0  10  15       73.93       74.99      7.83 o
   1  10  15       12.72       17.26      3.83 o
   2  10  15      318.25      348.74      7.24 o
   3  10  15       89.43       78.16      4.11 o
   4  10  15       53.73       62.52      4.73 o
  -1  11  15        9.83       11.84      4.35 o
   0  11  15       40.73       40.97      5.09 o
   1  11  15       20.73       20.60      5.17 o
   2  11  15      119.15      132.46      6.80 o
   3  11  15       39.61       41.12      2.95 o
   0   6  16        4.05       11.14      4.83 o
   0   7  16       18.77       13.55      3.34 o
   1   7  16        8.03       11.68      5.83 o
   0   8  16        3.08        4.52      3.35 o
   1   8  16       34.03       34.13      5.21 o
 
